# Supplementary material for: Binding affinity estimation from restrained umbrella sampling simulations
Source: Nat Comput Sci. 2022 Dec 29;3(1):59–70. doi: 10.1038/s43588-022-00389-9 (PMC10766565; doi:10.1038/s43588-022-00389-9)
Supplement: Supplementary file 3 — Statistical source data. [file 43588_2022_389_MOESM3_ESM.txt]

# Fig 1 Source Data File
#
# Fig 1 no-restraint
# x y error
0 0 0.686567
1 2.33433 0.32836
2 5.35522 0.208955
3 6.59701 0.447765
4 7.92239 0.35821
5 8.86567 0.238805
6 9.92836 0.26865
7 11.2776 0.2388
8 12.8179 0.44775
9 14.0299 0.597
10 14.2627 0.6567
11 14.7821 0.56715
12 15.6299 0.47765
13 16.3881 0.4179
14 16.8955 0.50745
15 17.4448 0.4776
16 17.9463 0.44775
17 18.3045 0.4179
18 18.406 0.44775
19 18.4597 0.4776
20 18.4537 0.4179
21 18.591 0.38805
22 18.7522 0.597
23 18.9672 0.56715
24 19.0866 0.4776
25 19.1164 0.59705
26 19.2179 0.59705
27 19.3313 0.6866
28 19.4328 0.806
29 19.5343 0.7463
30 19.6537 0.9254
31 20.0418 1.19405
#
# Fig 1 Omega-restraint
# x y error
0 0 0.119403
1 0.483582 0.298508
2 2.53731 0.44776
3 3.50448 0.656715
4 4.69851 0.41791
5 4.57313 0.328355
6 5.16418 0.47761
7 5.79701 0.388055
8 6.47164 0.38806
9 7.28358 0.537315
10 8.3403 0.41791
11 9.11642 0.597015
12 9.71343 0.447755
13 10.1194 0.56715
14 10.6269 0.656695
15 11.003 0.6269
16 11.5701 0.53735
17 12.0657 0.5075
18 12.3164 0.50745
19 12.4418 0.56715
20 12.5313 0.6567
21 12.5134 0.597
22 12.6269 0.50745
23 12.9015 0.56715
24 13.1642 0.74625
25 13.3313 0.68655
26 13.4866 0.5373
27 13.5463 0.6567
28 13.6179 0.6567
29 13.6179 0.597
30 13.6836 0.62685
31 13.9343 1.0149
#
# Fig 1 r_L,r_P-restraint
# x y error
0 0 0.567165
1 1.59403 0.41791
2 3.91642 0.41791
3 5.09254 0.44776
4 6.88358 0.53731
5 7.92239 0.74627
6 8.79403 0.74627
7 10 0.626855
8 11.5104 0.59705
9 12.609 0.68655
10 12.7463 0.74625
11 13.1164 0.7761
12 13.8985 0.8358
13 14.609 0.7164
14 15.0507 0.7463
15 15.3313 0.83585
16 15.7851 0.8657
17 16.1493 0.8657
18 16.4 0.8657
19 16.5791 0.74625
20 16.603 0.68655
21 16.7104 0.597
22 16.7701 0.597
23 16.8955 0.597
24 17.1164 0.6567
25 17.2 0.7761
26 17.3075 0.7164
27 17.5045 0.6567
28 17.6 0.597
29 17.6 0.6567
30 17.594 0.8358
31 18.191 1.16415
#
# Fig 1 Omega,r_L,r_P-restraint
# x y error
0 0 0.238806
1 0.149254 0.077612
2 1.22388 0.268658
3 3.6597 0.29851
4 4.93134 0.537315
5 6.08955 0.47761
6 7.02687 0.41791
7 8.07164 0.50746
8 9.0806 0.477615
9 9.98209 0.56715
10 10.806 0.44775
11 11.8627 0.41795
12 12.4299 0.4179
13 13.1463 0.50745
14 13.7194 0.5373
15 14.0716 0.50745
16 14.2866 0.38805
17 14.7104 0.50745
18 14.991 0.4776
19 15.1284 0.5672
20 15.3015 0.4478
21 15.4507 0.53735
22 15.6119 0.4478
23 15.8209 0.53735
24 16.0119 0.4478
25 16.2627 0.56715
26 16.5493 0.50745
27 16.6806 0.56715
28 16.8358 0.4776
29 16.9134 0.4776
30 16.9134 0.50745
31 16.9313 0.56715
