# Supplementary material for: Binding affinity estimation from restrained umbrella sampling simulations
Source: Nat Comput Sci. 2022 Dec 29;3(1):59–70. doi: 10.1038/s43588-022-00389-9 (PMC10766565; doi:10.1038/s43588-022-00389-9)
Supplement: Supplementary file 4 — Statistical source data. [file 43588_2022_389_MOESM4_ESM.txt]

# Fig 2 Source Data File
#
# Fig 2 A
# x y error
0 0 0.238806
1 0.149254 0.077612
2 1.22388 0.268658
3 3.6597 0.29851
4 4.93134 0.537315
5 6.08955 0.47761
6 7.02687 0.41791
7 8.07164 0.50746
8 9.0806 0.477615
9 9.98209 0.56715
10 10.806 0.44775
11 11.8627 0.41795
12 12.4299 0.4179
13 13.1463 0.50745
14 13.7194 0.5373
15 14.0716 0.50745
16 14.2866 0.38805
17 14.7104 0.50745
18 14.991 0.4776
19 15.1284 0.5672
20 15.3015 0.4478
21 15.4507 0.53735
22 15.6119 0.4478
23 15.8209 0.53735
24 16.0119 0.4478
25 16.2627 0.56715
26 16.5493 0.50745
27 16.6806 0.56715
28 16.8358 0.4776
29 16.9134 0.4776
30 16.9134 0.50745
31 16.9313 0.56715
#
# Fig 2 B bound ligand
# x y error
0 2.96006 0
2.5 1.43754 0.18263
5 0.532539 0.260891
7.5 0.10752 0.105205
10 0 0
12.5 0.0525307 0.0607834
15 0.22254 0.191231
17.5 0.565022 0.260899
20 0.867534 0.243419
22.5 1.21002 0.269507
25 1.71753 0.180645
27.5 2.17005 0.232545
30 2.61754 0.25829
32.5 3.19758 0.2609
35 3.75507 0.24556
37.5 4.30008 0.232695
40 4.8851 0.232195
42.5 5.30259 0.28438
45 5.6151 0.260895
47.5 5.85011 0.2609
50 6.17011 0.15393
52.5 6.30011 0.12784
55 6.43513 0.2061
57.5 6.59262 0.180025
60 6.84014 0.21132
62.5 7.01764 0.16176
65 7.10264 0.187855
67.5 7.25512 0.2609
70 7.31015 0.18824
72.5 7.11264 0.27734
#
# Fig 2 B free ligand
# x y
0 6.60369
1 5.47119
2 4.88868
3 4.53866
4 4.23116
5 4.00365
6 3.81113
7 3.63865
8 3.48363
9 3.34614
10 3.23364
11 3.12365
12 3.01115
13 2.92113
14 2.83863
15 2.74864
16 2.67863
17 2.60363
18 2.53863
19 2.46363
20 2.41114
21 2.34614
22 2.29111
23 2.23612
24 2.18362
25 2.13361
26 2.08611
27 2.03613
28 1.99111
29 1.94862
30 1.90611
31 1.86363
32 1.82361
33 1.7836
34 1.7461
35 1.70859
36 1.67361
37 1.63862
38 1.60362
39 1.57111
40 1.53612
41 1.50612
42 1.47359
43 1.44112
44 1.4111
45 1.3811
46 1.3536
47 1.32359
48 1.2961
49 1.2686
50 1.24109
51 1.21109
52 1.18611
53 1.15861
54 1.13361
55 1.10859
56 1.0836
57 1.05862
58 1.0336
59 1.0086
60 0.983612
61 0.961098
62 0.936112
63 0.913599
64 0.891122
65 0.868605
66 0.843622
67 0.821105
68 0.798592
69 0.776101
70 0.753601
71 0.731111
72 0.708594
73 0.686094
74 0.663604
75 0.638581
76 0.616104
77 0.59359
78 0.571114
79 0.548597
80 0.523614
81 0.501097
82 0.476098
83 0.451076
84 0.423581
85 0.396086
86 0.366086
87 0.336109
88 0.296096
89 0.248597
90 0.183598
91 0.183598
92 0.17858
93 0.176098
94 0.173589
95 0.168571
96 0.166099
97 0.16359
98 0.158599
99 0.15609
100 0.153581
101 0.151072
102 0.148603
103 0.143585
104 0.141077
105 0.138608
106 0.136099
107 0.13359
108 0.131081
109 0.128599
110 0.12609
111 0.123581
112 0.121109
113 0.1186
114 0.1186
115 0.116091
116 0.113582
117 0.1111
118 0.108591
119 0.108591
120 0.106082
121 0.103573
122 0.101104
123 0.101104
124 0.098595
126 0.098595
127 0.096086
128 0.0935771
129 0.0935771
130 0.0910949
131 0.0910949
132 0.088586
133 0.088586
134 0.086077
135 0.086077
136 0.0835681
137 0.0835681
138 0.0835681
139 0.0810959
140 0.0810959
141 0.078587
142 0.078587
143 0.078587
144 0.076078
145 0.076078
146 0.076078
147 0.0735958
148 0.0735958
149 0.0735958
150 0.0735958
151 0.0735958
152 0.0710869
153 0.0710869
154 0.0710869
155 0.0710869
156 0.0710869
157 0.0710869
158 0.0685779
159 0.0685779
160 0.0685779
161 0.0685779
162 0.0685779
163 0.0685779
164 0.0685779
165 0.0685779
166 0.0685779
167 0.0685779
168 0.0685779
169 0.0685779
170 0.0685779
171 0.0685779
172 0.066069
173 0.0685779
174 0.0685779
175 0.0685779
176 0.0685779
177 0.0685779
178 0.0685779
179 0.0685779
180 0.066069
#
# Fig 2 C holo protein
# x y error
0.65 3.50675 0.07608
0.7 1.8626 0.0543233
0.75 0.76651 0.0351537
0.8 0.15998 0.0171137
0.85 0 0
0.9 0.155 0.0161597
0.95 0.46859 0.0317597
1 0.61168 0.0465763
1.05 0.62607 0.0598763
1.1 0.66248 0.0718497
1.15 0.78133 0.0827733
1.2 0.96021 0.0927567
1.25 1.09993 0.101677
1.3 1.16626 0.109627
1.35 1.2418 0.116463
1.4 1.27519 0.12227
1.45 1.4771 0.126873
1.5 1.71982 0.13038
1.55 2.05418 0.13285
1.6 2.36104 0.134143
1.65 2.68528 0.134113
1.7 2.93711 0.132757
1.75 3.41485 0.13004
1.8 4.053 0.126143
1.85 4.57493 0.120427
1.9 5.12118 0.115267
#
# Fig 2 C apo protein
# x y error
0.65 4.75246 0.0279333
0.7 2.78761 0.0227833
0.75 1.3364 0.0170483
0.8 0.57372 0.011315
0.85 0.14718 0.00569667
0.9 0 0
0.95 0.09793 0.00561333
1 0.30756 0.011275
1.05 0.47745 0.0170367
1.1 0.48113 0.02254
1.15 0.47243 0.0279717
1.2 0.51823 0.0334233
1.25 0.50273 0.0387633
1.3 0.62839 0.04403
1.35 0.78551 0.0493383
1.4 0.92027 0.0546683
1.45 0.96839 0.0600083
1.5 0.94085 0.0653483
1.55 0.96527 0.0705133
1.6 1.07438 0.07595
1.65 0.94686 0.0810967
1.7 0.77788 0.086325
1.75 0.55936 0.091335
1.8 0.4236 0.0962533
1.85 0.36541 0.101102
1.9 0.3124 0.105933
1.95 0.35375 0.110492
2 0.45586 0.115068
2.05 0.63313 0.119452
2.1 0.83432 0.123675
2.15 1.05475 0.127678
2.2 1.18959 0.13161
2.25 1.582 0.13534
2.3 1.82813 0.138898
2.35 2.43231 0.142148
2.4 3.02933 0.14482
2.45 3.59238 0.147868
2.5 3.926 0.150537
2.55 3.51278 0.152782
2.6 3.44256 0.154497
2.65 3.59238 0.156362
2.7 3.27105 0.157637
2.75 3.68428 0.158788
2.8 3.79298 0.15939
2.85 3.79298 0.159935
2.9 3.17916 0.160013
2.95 2.68632 0.159808
3 2.68632 0.159327
3.05 3.17916 0.158342
3.1 3.59238 0.157628
3.15 4.09751 0.156377
#
# Fig 2 D bound ligand
# x y error
1.2 3.57564 0.196067
1.4 1.79157 0.147537
1.6 0.82263 0.093531
1.8 0.2745 0.0436913
2 0 0
2.2 0.0659 0.0391857
2.4 0.20422 0.0732823
2.6 0.37596 0.099889
2.8 0.60601 0.119292
3 1.06647 0.13048
3.2 1.82028 0.134663
3.4 2.81824 0.130893
3.6 4.26907 0.120627
#
# Fig 2 D free ligand
# x y error
1.2 5.22516 0.25
1.4 2.49789 0.20231
1.6 1.15673 0.158025
1.8 0.61125 0.116305
2 0.29888 0.079
2.2 0.15281 0.048425
2.4 0.04484 0.02242
2.6 0.01882 0.002165
2.8 0 0.01301
3 0.06588 0.02333
3.2 0.18126 0.029705
3.4 0.35256 0.033465
3.6 0.48896 0.03671
3.8 0.55744 0.042075
4 0.64654 0.051955
4.2 0.74253 0.068015
4.4 0.9875 0.087545
4.6 1.41956 0.10908
4.8 1.83279 0.12783
5 2.41217 0.138525
5.2 3.74375 0.137825
5.4 5.22516 0.129885
