# Supplementary material for: Binding affinity estimation from restrained umbrella sampling simulations
Source: Nat Comput Sci. 2022 Dec 29;3(1):59–70. doi: 10.1038/s43588-022-00389-9 (PMC10766565; doi:10.1038/s43588-022-00389-9)
Supplement: Supplementary file 6 — Statistical source data. [file 43588_2022_389_MOESM6_ESM.txt]

# Fig4 Source Data File
#
# Fig 4 A
# x y
0.0833333 0.00473
0.1 0.00419
0.116667 0.00357
0.133333 0.003
0.15 0.00238
0.166667 0.00239
0.183333 0.00296
0.2 0.00324
0.216667 0.00286
0.233333 -1.39947E-4
0.25 -0.00402
0.266667 -0.0046
0.283333 -0.00527
0.3 -0.00669
0.316667 -0.00643
0.333333 -0.00561
0.35 -0.00632
0.366667 -0.00507
0.383333 -0.00155
0.4 0.00199
0.416667 0.00392
0.433333 0.00417
0.45 0.00345
0.466667 9.7909E-4
0.483333 -0.00146
0.5 -0.00188
0.516667 -0.00129
0.533333 -0.00148
0.55 -0.00112
0.566667 -3.88634E-4
0.583333 -8.00009E-4
0.6 -0.0017
0.616667 -0.00141
0.633333 -6.04558E-4
0.65 8.83899E-4
0.666667 0.0011
0.683333 0.00156
0.7 6.09139E-4
0.716667 2.17506E-4
0.733333 -0.00104
0.75 -6.45761E-4
0.766667 -1.87402E-4
0.783333 2.60946E-4
0.8 -9.60706E-4
0.816667 -0.00159
0.833333 -0.00213
0.85 -0.00386
0.866667 -0.00476
0.883333 -0.00488
0.9 -0.005
0.916667 -0.0049
0.933333 -0.00477
0.95 -0.00575
0.966667 -0.00632
0.983333 -0.00638
1 -0.00676
1.01667 -0.00636
1.03333 -0.00943
1.05 -0.01679
1.06667 -0.04376
1.08333 -0.13037
1.1 -0.2317
1.11667 -0.31972
1.13333 -0.38737
1.15 -0.41687
1.16667 -0.36957
1.18333 -0.29227
1.2 -0.21457
1.21667 -0.14803
1.23333 -0.09838
1.25 -0.06404
1.26667 -0.04508
1.28333 -0.03526
1.3 -0.0288
1.31667 -0.02527
1.33333 -0.02178
1.35 -0.0172
1.36667 -0.01264
1.38333 -0.00936
1.4 -0.0044
1.41667 -0.0026
1.43333 -0.00155
1.45 -6.30122E-4
1.46667 -6.81729E-4
1.48333 -0.00154
1.5 -5.34942E-4
1.51667 6.34511E-5
1.53333 -1.86164E-4
1.55 5.85273E-4
1.56667 0.00119
1.58333 0.00118
1.6 0.00157
1.61667 0.00386
1.63333 0.0052
1.65 0.0071
1.66667 0.00878
1.68333 0.01016
1.7 0.01077
1.71667 0.01107
1.73333 0.01109
1.75 0.01203
1.76667 0.01209
1.78333 0.01098
1.8 0.01009
1.81667 0.00784
1.83333 0.00578
1.85 0.00459
1.86667 0.00376
1.88333 0.00392
1.9 0.00461
1.91667 0.00504
1.93333 0.00647
1.95 0.00836
1.96667 0.0099
1.98333 0.01218
2 0.01354
2.01667 0.01355
2.03333 0.01369
2.05 0.01384
2.06667 0.01343
2.08333 0.01348
2.1 0.01443
2.11667 0.01413
2.13333 0.01242
2.15 0.01038
2.16667 0.00901
2.18333 0.00711
2.2 0.00558
2.21667 0.00582
2.23333 0.00548
2.25 0.00458
2.26667 0.00464
2.28333 0.00525
2.3 0.00444
2.31667 0.00397
2.33333 0.00256
2.35 7.39051E-4
2.36667 -0.00132
2.38333 -0.00173
2.4 -0.00239
2.41667 -0.00165
2.43333 -0.00188
2.45 -0.00312
2.46667 -0.00446
2.48333 -0.00519
2.5 -0.00644
2.51667 -0.00714
2.53333 -0.00677
2.55 -0.00609
2.56667 -0.00528
2.58333 -0.00487
2.6 -0.00355
2.61667 -0.00192
2.63333 -0.00214
2.65 -0.00218
2.66667 -0.00124
2.68333 -0.0013
2.7 -0.0025
2.71667 -0.00146
2.73333 -0.00186
2.75 -0.00153
2.76667 -0.00129
2.78333 4.1644E-4
2.8 7.07987E-4
2.81667 0.0025
2.83333 0.00274
2.85 0.00348
2.86667 0.00245
2.88333 0.00226
2.9 0.00211
2.91667 0.00152
2.93333 7.68105E-4
2.95 9.73145E-4
2.96667 7.68787E-4
2.98333 3.45781E-4
3 -1.37225E-4
3.01667 -6.0023E-4
3.03333 -0.02298
3.05 -0.14922
3.06667 -0.40086
3.08333 -0.73924
3.1 -1.08538
3.11667 -1.38916
3.13333 -1.55696
3.15 -1.55289
3.16667 -1.41415
3.18333 -1.22563
3.2 -1.02411
3.21667 -0.83062
3.23333 -0.66699
3.25 -0.53899
3.26667 -0.44515
3.28333 -0.37852
3.3 -0.33129
3.31667 -0.29574
3.33333 -0.26706
3.35 -0.24404
3.36667 -0.2243
3.38333 -0.20873
3.4 -0.19473
3.41667 -0.18322
3.43333 -0.17218
3.45 -0.16221
3.46667 -0.15104
3.48333 -0.14124
3.5 -0.13149
3.51667 -0.12403
3.53333 -0.11896
3.55 -0.11388
3.56667 -0.10916
3.58333 -0.10649
3.6 -0.10351
3.61667 -0.09979
3.63333 -0.09779
3.65 -0.09537
3.66667 -0.09163
3.68333 -0.08645
3.7 -0.07966
3.71667 -0.07049
3.73333 -0.06213
3.75 -0.05281
3.76667 -0.04347
3.78333 -0.0353
3.8 -0.02775
3.81667 -0.02055
3.83333 -0.0146
3.85 -0.01157
3.86667 -0.00761
3.88333 -0.00583
3.9 -0.00484
3.91667 -0.00526
3.93333 -0.00355
3.95 -0.00347
3.96667 -0.00349
3.98333 -0.00302
4 -0.00184
4.01667 -0.00228
4.03333 -0.00153
4.05 -5.50159E-4
4.06667 -4.21986E-4
4.08333 -6.65025E-4
4.1 -9.88064E-4
4.11667 -0.00222
4.13333 -0.00345
4.15 -0.00382
4.16667 -0.00421
4.18333 -0.00385
4.2 -0.00376
4.21667 -0.0035
4.23333 -0.0025
4.25 -0.00265
4.26667 -0.0023
4.28333 -0.00288
4.3 -0.00658
4.31667 -0.01173
4.33333 -0.01424
4.35 -0.01467
4.36667 -0.01299
4.38333 -0.00638
4.4 -1.65639E-4
4.41667 0.0049
4.43333 0.00685
4.45 0.00629
4.46667 0.00348
4.48333 0.0023
4.5 2.40932E-5
4.51667 -0.00123
4.53333 -0.00135
4.55 -0.00349
4.56667 -0.00635
4.58333 -0.00775
4.6 -0.00958
4.61667 -0.01432
4.63333 -0.01511
4.65 -0.01318
4.66667 -0.00965
4.68333 -0.00457
4.7 0.00533
4.71667 0.01204
4.73333 0.01385
4.75 0.01357
4.76667 0.01144
4.78333 0.00799
4.8 0.00584
4.81667 0.00554
4.83333 0.00508
4.85 0.00486
4.86667 0.00533
4.88333 0.00478
4.9 0.00564
4.91667 0.00696
4.93333 0.00745
4.95 0.00665
4.96667 0.00746
4.98333 0.00551
5 0.00285
5.01667 0.00141
5.03333 -0.01225
5.05 -0.10292
5.06667 -0.29276
5.08333 -0.56949
5.1 -0.86851
5.11667 -1.14983
5.13333 -1.33276
5.15 -1.3751
5.16667 -1.29107
5.18333 -1.15111
5.2 -0.98752
5.21667 -0.82372
5.23333 -0.68262
5.25 -0.56771
5.26667 -0.47643
5.28333 -0.40525
5.3 -0.35044
5.31667 -0.30866
5.33333 -0.27694
5.35 -0.25277
5.36667 -0.23494
5.38333 -0.22184
5.4 -0.21215
5.41667 -0.20372
5.43333 -0.1958
5.45 -0.18768
5.46667 -0.17791
5.48333 -0.16631
5.5 -0.15477
5.51667 -0.144
5.53333 -0.13285
5.55 -0.12317
5.56667 -0.11429
5.58333 -0.1058
5.6 -0.09704
5.61667 -0.09045
5.63333 -0.08461
5.65 -0.08095
5.66667 -0.0792
5.68333 -0.07893
5.7 -0.08011
5.71667 -0.08191
5.73333 -0.08169
5.75 -0.08038
5.76667 -0.07834
5.78333 -0.07575
5.8 -0.07135
5.81667 -0.06625
5.83333 -0.05992
5.85 -0.05271
5.86667 -0.04333
5.88333 -0.03491
5.9 -0.0278
5.91667 -0.02115
5.93333 -0.01692
5.95 -0.01447
5.96667 -0.01175
5.98333 -0.01009
6 -0.00838
6.01667 -0.00591
6.03333 -0.00309
6.05 -0.00299
6.06667 -0.00249
6.08333 -0.00433
6.1 -0.00516
6.11667 -0.00532
6.13333 -0.00385
6.15 -0.00253
6.16667 -7.93152E-4
6.18333 -3.52219E-4
6.2 -0.00127
6.21667 -0.00213
6.23333 -0.00311
6.25 -0.00331
6.26667 -0.00431
6.28333 -0.00471
6.3 -0.00527
6.31667 -0.00646
6.33333 -0.00796
6.35 -0.00785
6.36667 -0.00819
6.38333 -0.00827
6.4 -0.00796
6.41667 -0.00768
6.43333 -0.00753
6.45 -0.00736
6.46667 -0.00755
6.48333 -0.00683
6.5 -0.00481
6.51667 -0.00295
6.53333 -7.18774E-4
6.55 0.00176
6.56667 0.00314
6.58333 0.00404
6.6 0.00406
6.61667 0.00308
6.63333 -0.00186
6.65 -0.00567
6.66667 -0.00885
6.68333 -0.00922
6.7 -0.00681
6.71667 -5.89072E-4
6.73333 0.00443
6.75 0.00682
6.76667 0.00756
6.78333 0.00578
6.8 0.00339
6.81667 0.00191
6.83333 0.00225
6.85 0.00191
6.86667 0.00244
6.88333 0.00353
6.9 0.00301
6.91667 0.00107
6.93333 -4.79125E-6
6.95 3.83552E-4
6.96667 -0.00122
6.98333 -0.00214
7 -6.81074E-4
7.01667 9.17384E-4
7.03333 -0.00225
7.05 -0.04609
7.06667 -0.1668
7.08333 -0.36993
7.1 -0.61923
7.11667 -0.8762
7.13333 -1.0805
7.15 -1.17452
7.16667 -1.14934
7.18333 -1.04847
7.2 -0.91319
7.21667 -0.77161
7.23333 -0.65065
7.25 -0.55853
7.26667 -0.4882
7.28333 -0.43367
7.3 -0.38932
7.31667 -0.35028
7.33333 -0.3158
7.35 -0.28594
7.36667 -0.26263
7.38333 -0.24448
7.4 -0.23364
7.41667 -0.22846
7.43333 -0.22568
7.45 -0.22395
7.46667 -0.22151
7.48333 -0.21596
7.5 -0.20777
7.51667 -0.19878
7.53333 -0.18885
7.55 -0.17846
7.56667 -0.17189
7.58333 -0.16589
7.6 -0.15881
7.61667 -0.15055
7.63333 -0.14106
7.65 -0.12691
7.66667 -0.11119
7.68333 -0.09652
7.7 -0.08163
7.71667 -0.06816
7.73333 -0.05668
7.75 -0.04673
7.76667 -0.03808
7.78333 -0.03127
7.8 -0.02605
7.81667 -0.02206
7.83333 -0.01869
7.85 -0.01507
7.86667 -0.01271
7.88333 -0.00948
7.9 -0.00706
7.91667 -0.00564
7.93333 -0.00545
7.95 -0.00422
7.96667 -0.00476
7.98333 -0.00409
8 -0.00187
8.01667 -7.06498E-4
8.03333 -2.72761E-4
8.05 -2.48688E-4
8.06667 -7.94349E-4
8.08333 -0.00158
8.1 -5.35672E-4
8.11667 -1.11334E-4
8.13333 6.03305E-4
8.15 0.00106
8.16667 0.00181
8.18333 0.00115
8.2 0.00191
8.21667 0.00216
8.23333 0.00314
8.25 0.00267
8.26667 0.00183
8.28333 8.60851E-4
8.3 0.00147
8.31667 0.00124
8.33333 0.00129
8.35 0.00265
8.36667 0.00266
8.38333 0.00231
8.4 0.00264
8.41667 0.00215
8.43333 0.00192
8.45 0.0025
8.46667 0.00275
8.48333 0.00195
8.5 0.00214
8.51667 0.00206
8.53333 0.00181
8.55 0.00141
8.56667 0.00141
8.58333 0.00172
8.6 0.00143
8.61667 8.71811E-4
8.63333 7.19667E-4
8.65 7.4768E-4
8.66667 5.69177E-6
8.68333 -0.00145
8.7 -0.00212
8.71667 -0.00292
8.73333 -0.00366
8.75 -0.0041
8.76667 -0.00388
8.78333 -0.00297
8.8 -0.00224
8.81667 -0.0015
8.83333 -2.51589E-5
8.85 1.62538E-4
8.86667 -5.69764E-4
8.88333 -0.00161
8.9 -0.00178
8.91667 -0.00204
8.93333 -0.00102
8.95 -1.62523E-4
8.96667 4.84844E-4
8.98333 -3.98057E-4
9 -7.6108E-4
9.01667 -0.00161
9.03333 -0.00441
9.05 -0.03822
9.06667 -0.1266
9.08333 -0.28157
9.1 -0.47953
9.11667 -0.69378
9.13333 -0.87084
9.15 -0.96526
9.16667 -0.96097
9.18333 -0.88685
9.2 -0.7759
9.21667 -0.65881
9.23333 -0.56182
9.25 -0.49078
9.26667 -0.43951
9.28333 -0.40022
9.3 -0.36652
9.31667 -0.33491
9.33333 -0.30695
9.35 -0.28372
9.36667 -0.26586
9.38333 -0.25266
9.4 -0.24519
9.41667 -0.24305
9.43333 -0.24268
9.45 -0.24219
9.46667 -0.24099
9.48333 -0.23661
9.5 -0.22787
9.51667 -0.21685
9.53333 -0.20485
9.55 -0.19354
9.56667 -0.18425
9.58333 -0.17714
9.6 -0.16982
9.61667 -0.16258
9.63333 -0.15379
9.65 -0.14294
9.66667 -0.13019
9.68333 -0.11636
9.7 -0.10249
9.71667 -0.08865
9.73333 -0.07567
9.75 -0.06371
9.76667 -0.05356
9.78333 -0.04464
9.8 -0.03752
9.81667 -0.03221
9.83333 -0.0282
9.85 -0.025
9.86667 -0.02126
9.88333 -0.01734
9.9 -0.01367
9.91667 -0.00995
9.93333 -0.00766
9.95 -0.00718
9.96667 -0.00758
9.98333 -0.00777
10 -0.00821
10.0167 -0.00748
10.0333 -0.00596
10.05 -0.00467
10.0667 -0.00342
10.0833 -0.00304
10.1 -0.0029
10.1167 -0.0035
10.1333 -0.00446
10.15 -0.00602
10.1667 -0.00676
10.1833 -0.00747
10.2 -0.00806
10.2167 -0.00817
10.2333 -0.00786
10.25 -0.00776
10.2667 -0.00737
10.2833 -0.00671
10.3 -0.00644
10.3167 -0.00544
10.3333 -0.0053
10.35 -0.00563
10.3667 -0.00623
10.3833 -0.00605
10.4 -0.00572
10.4167 -0.00366
10.4333 -0.00171
10.45 -2.6795E-4
10.4667 2.35842E-4
10.4833 -1.03649E-5
10.5 1.63244E-4
10.5167 -2.13664E-4
10.5333 1.49427E-4
10.55 4.22519E-4
10.5667 0.00146
10.5833 0.00197
10.6 0.00255
10.6167 0.00254
10.6333 0.00363
10.65 0.00391
10.6667 0.00221
10.6833 0.00107
10.7 0.00115
10.7167 4.88933E-4
10.7333 -8.18686E-4
10.75 -7.56308E-4
10.7667 -5.44052E-4
10.7833 -1.31797E-4
10.8 5.70459E-4
10.8167 0.00259
10.8333 0.00394
10.85 0.0041
10.8667 0.00224
10.8833 5.91705E-4
10.9 -0.00142
10.9167 -0.00306
10.9333 -0.00297
10.95 -0.00231
10.9667 -8.66901E-4
10.9833 4.05403E-4
11 7.77706E-4
11.0167 4.90127E-4
11.0333 -7.77421E-4
11.05 -0.02047
11.0667 -0.07472
11.0833 -0.17857
11.1 -0.3299
11.1167 -0.50463
11.1333 -0.6587
11.15 -0.75228
11.1667 -0.76388
11.1833 -0.70368
11.2 -0.60468
11.2167 -0.50171
11.2333 -0.42107
11.25 -0.37008
11.2667 -0.34163
11.2833 -0.32478
11.3 -0.31036
11.3167 -0.296
11.3333 -0.28048
11.35 -0.26632
11.3667 -0.2534
11.3833 -0.24649
11.4 -0.24499
11.4167 -0.24656
11.4333 -0.24984
11.45 -0.25267
11.4667 -0.2514
11.4833 -0.24774
11.5 -0.23981
11.5167 -0.22825
11.5333 -0.21606
11.55 -0.20259
11.5667 -0.18618
11.5833 -0.1693
11.6 -0.15184
11.6167 -0.13479
11.6333 -0.11867
11.65 -0.10281
11.6667 -0.0894
11.6833 -0.07656
11.7 -0.06363
11.7167 -0.05208
11.7333 -0.04269
11.75 -0.03508
11.7667 -0.02948
11.7833 -0.02626
11.8 -0.02419
11.8167 -0.02227
11.8333 -0.0204
11.85 -0.01943
11.8667 -0.01634
11.8833 -0.01331
11.9 -0.01085
11.9167 -0.00886
11.9333 -0.00731
11.95 -0.00698
11.9667 -0.00706
11.9833 -0.00747
12 -0.00688
12.0167 -0.00445
12.0333 -0.0027
12.05 -0.00123
12.0667 -1.47728E-4
12.0833 5.94564E-4
12.1 6.36855E-4
12.1167 5.10278E-4
12.1333 2.94062E-4
12.15 -4.02154E-4
12.1667 -0.00103
12.1833 -0.00255
12.2 -0.00275
12.2167 -0.00248
12.2333 -0.00206
12.25 -0.00219
12.2667 -0.00215
12.2833 -0.00313
12.3 -0.00453
12.3167 -0.00549
12.3333 -0.00553
12.35 -0.00388
12.3667 -0.00285
12.3833 -0.00125
12.4 7.8229E-4
12.4167 0.00301
12.4333 0.0036
12.45 0.00448
12.4667 0.00539
12.4833 0.0044
12.5 0.00317
12.5167 0.00211
12.5333 0.0016
12.55 4.67232E-4
12.5667 7.00028E-4
12.5833 0.00147
12.6 0.00141
12.6167 0.00179
12.6333 0.00161
12.65 0.00199
12.6667 0.00145
12.6833 0.00197
12.7 6.53937E-4
12.7167 1.40987E-4
12.7333 -0.001
12.75 -0.00292
12.7667 -0.00465
12.7833 -0.00469
12.8 -0.0046
12.8167 -0.00354
12.8333 -6.7279E-4
12.85 0.0013
12.8667 0.00258
12.8833 0.00416
12.9 0.00395
12.9167 0.00355
12.9333 0.00405
12.95 0.00412
12.9667 0.00372
12.9833 0.00436
13 0.0045
13.0167 0.00395
13.0333 0.00343
13.05 0.00415
13.0667 -0.00721
13.0833 -0.05217
13.1 -0.14492
13.1167 -0.27209
13.1333 -0.41056
13.15 -0.51994
13.1667 -0.56867
13.1833 -0.54486
13.2 -0.47155
13.2167 -0.38177
13.2333 -0.30534
13.25 -0.25574
13.2667 -0.2324
13.2833 -0.2234
13.3 -0.21932
13.3167 -0.21806
13.3333 -0.21669
13.35 -0.21249
13.3667 -0.20901
13.3833 -0.20792
13.4 -0.20814
13.4167 -0.20896
13.4333 -0.20983
13.45 -0.20919
13.4667 -0.2059
13.4833 -0.20073
13.5 -0.19215
13.5167 -0.18189
13.5333 -0.16985
13.55 -0.15685
13.5667 -0.14394
13.5833 -0.13133
13.6 -0.11988
13.6167 -0.10816
13.6333 -0.09713
13.65 -0.08563
13.6667 -0.07594
13.6833 -0.06651
13.7 -0.05815
13.7167 -0.05075
13.7333 -0.04394
13.75 -0.03717
13.7667 -0.03158
13.7833 -0.0277
13.8 -0.02432
13.8167 -0.02239
13.8333 -0.02473
13.85 -0.0259
13.8667 -0.02654
13.8833 -0.0258
13.9 -0.02286
13.9167 -0.01558
13.9333 -0.00931
13.95 -0.00317
13.9667 9.96065E-4
13.9833 0.00134
14 -1.69501E-5
14.0167 -5.53458E-4
14.0333 -0.00158
14.05 -0.00317
14.0667 -0.00177
14.0833 -4.74634E-4
14.1 -6.48636E-4
14.1167 -6.32638E-4
14.1333 4.0336E-4
14.15 -4.8485E-5
14.1667 -8.59974E-4
14.1833 -0.00197
14.2 -0.00318
14.2167 -0.00418
14.2333 -0.00421
14.25 -0.00319
14.2667 -7.71906E-4
14.2833 7.09125E-4
14.3 0.00172
14.3167 0.00203
14.3333 0.00132
14.35 2.80072E-4
14.3667 -2.63705E-5
14.3833 2.97187E-4
14.4 3.02319E-4
14.4167 7.98411E-4
14.4333 0.00121
14.45 8.30595E-4
14.4667 7.16687E-4
14.4833 7.34155E-4
14.5 8.42787E-4
14.5167 5.3142E-4
14.5333 0.00112
14.55 0.00134
14.5667 0.00131
14.5833 0.00147
14.6 0.00138
14.6167 7.91981E-4
14.6333 4.53145E-4
14.65 7.05264E-4
14.6667 3.38918E-4
14.6833 0.00115
14.7 0.00219
14.7167 0.00191
14.7333 0.00119
14.75 0.00119
14.7667 0.00107
14.7833 4.24726E-5
14.8 -5.6146E-4
14.8167 -5.34873E-4
14.8333 -5.96502E-4
14.85 -9.3813E-4
14.8667 -3.89758E-4
14.8833 2.88613E-4
14.9 9.27305E-4
14.9167 7.0787E-4
14.9333 6.88435E-4
14.95 7.69001E-4
14.9667 0.0011
14.9833 0.00152
15 0.00272
15.0167 0.00297
15.0333 0.00325
15.05 0.01249
15.0667 0.02309
15.0833 0.01432
15.1 -0.0388
15.1167 -0.12642
15.1333 -0.23702
15.15 -0.3371
15.1667 -0.39576
15.1833 -0.38854
15.2 -0.33422
15.2167 -0.26085
15.2333 -0.1983
15.25 -0.15952
15.2667 -0.14345
15.2833 -0.14088
15.3 -0.14406
15.3167 -0.14777
15.3333 -0.14931
15.35 -0.1478
15.3667 -0.14552
15.3833 -0.14266
15.4 -0.14048
15.4167 -0.13805
15.4333 -0.13771
15.45 -0.1361
15.4667 -0.13378
15.4833 -0.12921
15.5 -0.12474
15.5167 -0.11745
15.5333 -0.10873
15.55 -0.0992
15.5667 -0.08881
15.5833 -0.07726
15.6 -0.06671
15.6167 -0.05662
15.6333 -0.0478
15.65 -0.04193
15.6667 -0.03649
15.6833 -0.03152
15.7 -0.02765
15.7167 -0.02337
15.7333 -0.01906
15.75 -0.01547
15.7667 -0.01217
15.7833 -0.00977
15.8 -0.00869
15.8167 -0.00827
15.8333 -0.00942
15.85 -0.01076
15.8667 -0.01159
15.8833 -0.01256
15.9 -0.01242
15.9167 -0.01024
15.9333 -0.00845
15.95 -0.0066
15.9667 -0.00372
15.9833 -0.00123
16 -3.00111E-5
16.0167 0.00125
16.0333 0.00189
16.05 5.43759E-4
16.0667 -9.28317E-4
16.0833 -0.00242
16.1 -0.00396
16.1167 -0.00484
16.1333 -0.00479
16.15 -0.00445
16.1667 -0.00431
16.1833 -0.00324
16.2 -0.00294
16.2167 -0.00341
16.2333 -0.00366
16.25 -0.0035
16.2667 -0.00462
16.2833 -0.00542
16.3 -0.00431
16.3167 -0.00344
16.3333 -0.00263
16.35 -0.00131
16.3667 -5.51865E-4
16.3833 -2.62807E-4
16.4 -1.73748E-4
16.4167 3.6531E-4
16.4333 5.14349E-4
16.45 0.00105
16.4667 0.00129
16.4833 0.00132
16.5 3.90479E-4
16.5167 -3.05928E-5
16.5333 -4.41723E-4
16.55 -4.22853E-4
16.5667 -4.93984E-4
16.5833 -1.05114E-4
16.6 5.23581E-4
16.6167 0.0012
16.6333 0.00106
16.65 5.79257E-4
16.6667 -1.72184E-4
16.6833 -7.0385E-4
16.7 -0.00114
16.7167 -0.00336
16.7333 -0.00649
16.75 -0.00958
16.7667 -0.01274
16.7833 -0.0144
16.8 -0.0139
16.8167 -0.01058
16.8333 -0.00406
16.85 0.00159
16.8667 0.00593
16.8833 0.00917
16.9 0.01048
16.9167 0.00951
16.9333 0.00897
16.95 0.00796
16.9667 0.00887
16.9833 0.01019
17 0.0109
17.0167 0.01045
17.0333 0.00968
17.05 0.01897
17.0667 0.04221
17.0833 0.06163
17.1 0.04477
17.1167 -0.01077
17.1333 -0.09788
17.15 -0.19501
17.1667 -0.2691
17.1833 -0.2858
17.2 -0.25077
17.2167 -0.18987
17.2333 -0.13225
17.25 -0.09522
17.2667 -0.0799
17.2833 -0.07948
17.3 -0.08453
17.3167 -0.09044
17.3333 -0.0946
17.35 -0.09674
17.3667 -0.09585
17.3833 -0.09426
17.4 -0.09202
17.4167 -0.09068
17.4333 -0.08852
17.45 -0.08723
17.4667 -0.08563
17.4833 -0.08353
17.5 -0.07991
17.5167 -0.07741
17.5333 -0.07396
17.55 -0.06883
17.5667 -0.06264
17.5833 -0.0553
17.6 -0.04691
17.6167 -0.03779
17.6333 -0.03037
17.65 -0.02408
17.6667 -0.02033
17.6833 -0.01709
17.7 -0.01438
17.7167 -0.01156
17.7333 -0.01028
17.75 -0.00829
17.7667 -0.00736
17.7833 -0.00711
17.8 -0.007
17.8167 -0.00523
17.8333 -0.0042
17.85 -0.00339
17.8667 -0.00302
17.8833 -0.00279
17.9 -0.00314
17.9167 -0.00308
17.9333 -0.00322
17.95 -0.00287
17.9667 -0.00215
17.9833 -0.00282
18 -0.00345
18.0167 -0.00317
18.0333 -0.00343
18.05 -0.00351
18.0667 -0.00307
18.0833 -0.00171
18.1 -0.00113
18.1167 4.16432E-4
18.1333 -3.69955E-4
18.15 -7.16342E-4
18.1667 -0.00172
18.1833 -0.00223
18.2 -0.00242
18.2167 -0.00169
18.2333 -0.00112
18.25 -0.00102
18.2667 -7.0232E-4
18.2833 -8.3902E-4
18.3 8.14022E-4
18.3167 0.00213
18.3333 0.00317
18.35 0.00468
18.3667 0.00503
18.3833 0.00516
18.4 0.00477
18.4167 0.00409
18.4333 0.00282
18.45 0.00313
18.4667 0.00163
18.4833 0.00124
18.5 0.00188
18.5167 0.00149
18.5333 1.02634E-4
18.55 -8.65261E-4
18.5667 -0.00142
18.5833 -0.00195
18.6 -9.39334E-4
18.6167 4.26422E-5
18.6333 0.00102
18.65 0.00152
18.6667 0.00191
18.6833 0.00227
18.7 0.00225
18.7167 0.00283
18.7333 0.00305
18.75 0.00226
18.7667 0.00133
18.7833 4.41711E-4
18.8 -9.58462E-4
18.8167 -0.00246
18.8333 -0.00339
18.85 -0.00319
18.8667 -0.00319
18.8833 -0.00283
18.9 -0.00223
18.9167 -8.47036E-4
18.9333 -0.00123
18.95 -7.51309E-4
18.9667 3.2601E-4
18.9833 0.00174
19 0.00175
19.0167 0.0013
19.0333 0.00106
19.05 0.01354
19.0667 0.0458
19.0833 0.07999
19.1 0.07894
19.1167 0.03799
19.1333 -0.03744
19.15 -0.12914
19.1667 -0.2039
19.1833 -0.22486
19.2 -0.19416
19.2167 -0.13759
19.2333 -0.08453
19.25 -0.05329
19.2667 -0.0429
19.2833 -0.04572
19.3 -0.05459
19.3167 -0.06274
19.3333 -0.06798
19.35 -0.07003
19.3667 -0.07027
19.3833 -0.06897
19.4 -0.06833
19.4167 -0.0667
19.4333 -0.06438
19.45 -0.06328
19.4667 -0.06183
19.4833 -0.05999
19.5 -0.05661
19.5167 -0.05368
19.5333 -0.04909
19.55 -0.04364
19.5667 -0.03802
19.5833 -0.03258
19.6 -0.0273
19.6167 -0.02182
19.6333 -0.01684
19.65 -0.01324
19.6667 -0.01068
19.6833 -0.00778
19.7 -0.00579
19.7167 -0.00465
19.7333 -0.00283
19.75 -0.00174
19.7667 -1.30561E-4
19.7833 8.14562E-4
19.8 0.00119
19.8167 0.00113
19.8333 0.00167
19.85 0.00143
19.8667 3.19059E-4
19.8833 -9.98946E-4
19.9 -7.88511E-4
19.9167 -0.00144
19.9333 -0.00257
19.95 -0.00321
19.9667 -0.00312
19.9833 -0.00436
20 -0.00482
20.0167 -0.00564
20.0333 -0.00552
20.05 -0.00545
20.0667 -0.00501
20.0833 -0.00604
20.1 -0.00607
20.1167 -0.00589
20.1333 -0.00526
20.15 -0.00494
20.1667 -0.00336
20.1833 -0.00229
20.2 -0.00209
20.2167 -0.00142
20.2333 -0.00126
20.25 -7.07631E-4
20.2667 -2.02695E-4
20.2833 5.32241E-4
20.3 -1.28236E-5
20.3167 3.01869E-4
20.3333 -5.16262E-4
20.35 -1.74393E-4
20.3667 -2.82524E-4
20.3833 3.99345E-4
20.4 0.00171
20.4167 0.00295
20.4333 0.00288
20.45 0.00233
20.4667 9.67369E-4
20.4833 -9.03592E-4
20.5 -0.00273
20.5167 -0.00376
20.5333 -0.00312
20.55 -0.00248
20.5667 -0.00218
20.5833 -0.00122
20.6 -0.00145
20.6167 -0.00228
20.6333 -0.00133
20.65 -6.60917E-4
20.6667 -1.58527E-4
20.6833 0.00149
20.7 0.00393
20.7167 0.0039
20.7333 0.00443
20.75 0.00526
20.7667 0.00499
20.7833 0.00307
20.8 0.00154
20.8167 2.8982E-4
20.8333 -9.51145E-4
20.85 -0.00194
20.8667 -0.00154
20.8833 -6.76023E-4
20.9 -4.47648E-4
20.9167 -1.70072E-4
20.9333 4.06782E-4
20.95 8.93636E-4
20.9667 0.00165
20.9833 0.00231
21 0.00227
21.0167 0.00106
21.0333 1.04576E-4
21.05 0.0142
21.0667 0.05023
21.0833 0.09009
21.1 0.09741
21.1167 0.0658
21.1333 -0.00153
21.15 -0.08854
21.1667 -0.16422
21.1833 -0.18854
21.2 -0.16475
21.2167 -0.11641
21.2333 -0.07063
21.25 -0.04164
21.2667 -0.03293
21.2833 -0.03611
21.3 -0.04485
21.3167 -0.05351
21.3333 -0.05927
21.35 -0.06178
21.3667 -0.06201
21.3833 -0.06106
21.4 -0.05819
21.4167 -0.05529
21.4333 -0.05297
21.45 -0.05099
21.4667 -0.04884
21.4833 -0.04839
21.5 -0.04808
21.5167 -0.04711
21.5333 -0.04495
21.55 -0.0413
21.5667 -0.03582
21.5833 -0.03059
21.6 -0.02415
21.6167 -0.01817
21.6333 -0.01257
21.65 -0.00884
21.6667 -0.00506
21.6833 -0.00143
21.7 8.77737E-4
21.7167 0.00289
21.7333 0.00489
21.75 0.00684
21.7667 0.00632
21.7833 0.00595
21.8 0.0047
21.8167 0.00358
21.8333 0.00213
21.85 0.00103
21.8667 9.10595E-4
21.8833 0.00173
21.9 0.00151
21.9167 4.21996E-4
21.9333 8.72668E-4
21.95 0.00158
21.9667 2.34315E-4
21.9833 1.05138E-4
22 -4.40382E-5
22.0167 1.07039E-4
22.0333 -0.00216
22.05 -0.00171
22.0667 -0.00127
22.0833 0.00141
22.1 0.00226
22.1167 0.0034
22.1333 0.00282
22.15 0.00263
22.1667 0.00114
22.1833 -1.85702E-4
22.2 -3.2873E-5
22.2167 -3.10044E-4
22.2333 -0.00117
22.25 -0.00182
22.2667 -8.71303E-4
22.2833 -8.97491E-4
22.3 -1.3368E-4
22.3167 4.20131E-4
22.3333 6.23943E-4
22.35 3.27959E-4
22.3667 3.62915E-4
22.3833 -4.2129E-5
22.4 2.32827E-4
22.4167 -7.2217E-5
22.4333 -0.00142
22.45 -0.00181
22.4667 -0.00229
22.4833 -0.00216
22.5 -7.82081E-4
22.5167 -5.5788E-5
22.5333 2.41968E-4
22.55 9.99725E-4
22.5667 9.17481E-4
22.5833 6.05237E-4
22.6 0.00114
22.6167 0.00129
22.6333 0.00164
22.65 0.00178
22.6667 0.00216
22.6833 0.00186
22.7 0.00178
22.7167 0.00123
22.7333 8.93808E-4
22.75 -9.64885E-4
22.7667 -0.00177
22.7833 -0.00177
22.8 -0.00152
22.8167 -6.6415E-4
22.8333 3.49136E-4
22.85 0.00134
22.8667 0.00227
22.8833 0.00218
22.9 0.00183
22.9167 0.00241
22.9333 0.00265
22.95 0.00314
22.9667 0.00411
22.9833 0.00392
23 0.00351
23.0167 0.0029
23.0333 0.00179
23.05 0.00913
23.0667 0.04272
23.0833 0.08979
23.1 0.11502
23.1167 0.0993
23.1333 0.04956
23.15 -0.03027
23.1667 -0.11203
23.1833 -0.15673
23.2 -0.15007
23.2167 -0.11056
23.2333 -0.0651
23.25 -0.03435
23.2667 -0.02152
23.2833 -0.02195
23.3 -0.03162
23.3167 -0.04228
23.3333 -0.04942
23.35 -0.05397
23.3667 -0.05485
23.3833 -0.05287
23.4 -0.05099
23.4167 -0.04925
23.4333 -0.04611
23.45 -0.04425
23.4667 -0.04224
23.4833 -0.04071
23.5 -0.03908
23.5167 -0.03805
23.5333 -0.03579
23.55 -0.03366
23.5667 -0.03098
23.5833 -0.02968
23.6 -0.03142
23.6167 -0.03285
23.6333 -0.03012
23.65 -0.02375
23.6667 -0.01446
23.6833 -0.00216
23.7 0.008
23.7167 0.01409
23.7333 0.01521
23.75 0.0134
23.7667 0.01082
23.7833 0.0089
23.8 0.00606
23.8167 0.00465
23.8333 0.00377
23.85 0.00227
23.8667 0.00139
23.8833 0.00114
23.9 6.14753E-4
23.9167 2.79366E-5
23.9333 -4.4888E-4
23.95 -0.00121
23.9667 -0.00169
23.9833 -0.00187
24 -0.00203
24.0167 -0.0013
24.0333 -1.28467E-4
24.05 1.85875E-5
24.0667 -9.03373E-4
24.0833 -0.00132
24.1 -0.00172
24.1167 -0.00326
24.1333 -0.00337
24.15 -0.00292
24.1667 -0.00222
24.1833 -0.00113
24.2 6.22053E-4
24.2167 0.00134
24.2333 0.00282
24.25 0.00231
24.2667 0.00134
24.2833 -4.21849E-6
24.3 -0.00134
24.3167 -0.00307
24.3333 -0.0015
24.35 -4.33687E-5
24.3667 7.42261E-4
24.3833 0.00238
24.4 0.00293
24.4167 0.00184
24.4333 0.00166
24.45 0.00242
24.4667 0.00316
24.4833 0.00425
24.5 0.00555
24.5167 0.00585
24.5333 0.00477
24.55 0.00218
24.5667 -5.90454E-4
24.5833 -0.00286
24.6 -0.00529
24.6167 -0.0063
24.6333 -0.00565
24.65 -0.00392
24.6667 -0.00218
24.6833 -6.57463E-4
24.7 6.28675E-4
24.7167 0.00135
24.7333 0.00171
24.75 0.00175
24.7667 0.00226
24.7833 0.00306
24.8 0.00335
24.8167 0.0023
24.8333 0.00145
24.85 0.00108
24.8667 -1.47887E-4
24.8833 -6.96768E-4
24.9 -1.23728E-4
24.9167 -1.90221E-4
24.9333 -9.16713E-4
24.95 -3.73205E-4
24.9667 -5.29697E-4
24.9833 4.35474E-4
25 7.51275E-4
25.0167 4.87076E-4
25.0333 -5.77122E-4
25.05 0.00991
25.0667 0.04643
25.0833 0.09766
25.1 0.12596
25.1167 0.11493
25.1333 0.06647
25.15 -0.01327
25.1667 -0.09466
25.1833 -0.13699
25.2 -0.12815
25.2167 -0.08766
25.2333 -0.04391
25.25 -0.01534
25.2667 -0.00537
25.2833 -0.0087
25.3 -0.02012
25.3167 -0.03105
25.3333 -0.03985
25.35 -0.04534
25.3667 -0.04831
25.3833 -0.04799
25.4 -0.04655
25.4167 -0.04346
25.4333 -0.04045
25.45 -0.03785
25.4667 -0.03593
25.4833 -0.0348
25.5 -0.03394
25.5167 -0.03249
25.5333 -0.03083
25.55 -0.02831
25.5667 -0.02471
25.5833 -0.02037
25.6 -0.01622
25.6167 -0.01542
25.6333 -0.01433
25.65 -0.01187
25.6667 -0.0089
25.6833 -0.00378
25.7 0.00465
25.7167 0.01132
25.7333 0.0158
25.75 0.01717
25.7667 0.016
25.7833 0.01407
25.8 0.01179
25.8167 0.00928
25.8333 0.0076
25.85 0.006
25.8667 0.00389
25.8833 0.00354
25.9 0.0039
25.9167 0.00377
25.9333 0.00352
25.95 0.00408
25.9667 0.00431
25.9833 0.0044
26 0.00601
26.0167 0.00624
26.0333 0.00655
26.05 0.00628
26.0667 0.00499
26.0833 0.00247
26.1 0.00171
26.1167 -8.63438E-4
26.1333 -0.00339
26.15 -0.0046
26.1667 -0.00485
26.1833 -0.00437
26.2 -0.0023
26.2167 -3.53376E-4
26.2333 0.0011
26.25 0.00145
26.2667 0.00106
26.2833 5.94217E-4
26.3 8.43976E-4
26.3167 0.00139
26.3333 0.00311
26.35 0.00534
26.3667 0.0064
26.3833 0.00623
26.4 0.00466
26.4167 0.00207
26.4333 -0.00134
26.45 -0.00285
26.4667 -0.00323
26.4833 -0.00339
26.5 -0.00211
26.5167 -6.82669E-4
26.5333 -9.20465E-4
26.55 -6.58261E-4
26.5667 -2.76056E-4
26.5833 -6.5371E-4
26.6 -7.00863E-4
26.6167 3.19839E-5
26.6333 -9.65169E-4
26.65 -2.62322E-4
26.6667 -5.93951E-5
26.6833 -4.75981E-4
26.7 -8.92567E-4
26.7167 -0.00122
26.7333 -0.00157
26.75 -0.00201
26.7667 -0.00203
26.7833 -0.00218
26.8 -0.00108
26.8167 -8.86581E-4
26.8333 2.27347E-4
26.85 0.00129
26.8667 0.00279
26.8833 0.00254
26.9 0.00159
26.9167 9.94911E-5
26.9333 -4.65639E-4
26.95 -1.90723E-4
26.9667 1.24194E-4
26.9833 7.6911E-4
27 0.0011
27.0167 9.39312E-4
27.0333 2.94676E-4
27.05 0.00622
27.0667 0.03942
27.0833 0.09301
27.1 0.13278
27.1167 0.13357
27.1333 0.09996
27.15 0.0285
27.1667 -0.05557
27.1833 -0.1132
27.2 -0.12135
27.2167 -0.09446
27.2333 -0.05508
27.25 -0.02495
27.2667 -0.01151
27.2833 -0.01129
27.3 -0.01814
27.3167 -0.02776
27.3333 -0.03592
27.35 -0.04053
27.3667 -0.04324
27.3833 -0.0444
27.4 -0.04308
27.4167 -0.04158
27.4333 -0.03891
27.45 -0.03541
27.4667 -0.03261
27.4833 -0.03152
27.5 -0.02957
27.5167 -0.02869
27.5333 -0.02807
27.55 -0.02766
27.5667 -0.02572
27.5833 -0.02427
27.6 -0.02328
27.6167 -0.02058
27.6333 -0.01696
27.65 -0.01404
27.6667 -0.01156
27.6833 -0.01034
27.7 -0.01092
27.7167 -0.01063
27.7333 -0.00987
27.75 -0.00917
27.7667 -0.00367
27.7833 0.00241
27.8 0.00649
27.8167 0.0085
27.8333 0.01067
27.85 0.00902
27.8667 0.00675
27.8833 0.00454
27.9 0.00421
27.9167 0.00367
27.9333 0.00312
27.95 0.00172
27.9667 0.00164
27.9833 6.97591E-4
28 9.05246E-4
28.0167 8.92901E-4
28.0333 0.00169
28.05 0.00125
28.0667 0.00136
28.0833 0.00124
28.1 8.71029E-4
28.1167 0.00114
28.1333 0.00111
28.15 4.13694E-4
28.1667 -0.00139
28.1833 -9.61207E-4
28.2 -9.23753E-4
28.2167 4.03664E-4
28.2333 6.3108E-4
28.25 0.00107
28.2667 5.55913E-4
28.2833 -1.96793E-4
28.3 -0.00159
28.3167 -5.62345E-4
28.3333 -5.5512E-4
28.35 -6.78956E-5
28.3667 6.1919E-4
28.3833 0.00172
28.4 0.00166
28.4167 0.00257
28.4333 0.00132
28.45 4.53917E-4
28.4667 -2.29427E-4
28.4833 -9.82771E-4
28.5 -0.00183
28.5167 -6.59459E-4
28.5333 -3.82966E-4
28.55 -8.56718E-4
28.5667 -7.20471E-4
28.5833 7.65777E-4
28.6 7.62024E-4
28.6167 6.38117E-4
28.6333 0.00152
28.65 0.00214
28.6667 0.00132
28.6833 0.00224
28.7 0.00251
28.7167 0.00107
28.7333 -5.02852E-4
28.75 -4.37675E-4
28.7667 -0.00128
28.7833 -0.00194
28.8 -0.00122
28.8167 -0.00148
28.8333 -3.74061E-4
28.85 -7.49603E-4
28.8667 -5.65214E-4
28.8833 -5.81587E-4
28.9 1.1204E-4
28.9167 -7.54333E-4
28.9333 -6.50706E-4
28.95 7.2917E-5
28.9667 -2.34377E-4
28.9833 -5.3167E-4
29 -0.00118
29.0167 -6.76258E-4
29.0333 -9.23551E-4
29.05 0.00486
29.0667 0.03827
29.0833 0.09254
29.1 0.13434
29.1167 0.14005
29.1333 0.11041
29.15 0.04269
29.1667 -0.03821
29.1833 -0.09476
29.2 -0.10291
29.2167 -0.07536
29.2333 -0.03738
29.25 -0.00896
29.2667 0.00472
29.2833 0.00256
29.3 -0.00685
29.3167 -0.01763
29.3333 -0.02729
29.35 -0.03509
29.3667 -0.03821
29.3833 -0.0397
29.4 -0.0391
29.4167 -0.03748
29.4333 -0.03522
29.45 -0.03341
29.4667 -0.03118
29.4833 -0.02939
29.5 -0.02707
29.5167 -0.02477
29.5333 -0.02373
29.55 -0.02347
29.5667 -0.02271
29.5833 -0.02256
29.6 -0.02161
29.6167 -0.01969
29.6333 -0.01687
29.65 -0.0145
29.6667 -0.01228
29.6833 -0.00922
29.7 -0.00523
29.7167 -0.0014
29.7333 0.00239
29.75 0.00532
29.7667 0.00579
29.7833 0.00605
29.8 0.00559
29.8167 0.00457
29.8333 0.00394
29.85 0.00434
29.8667 0.00417
29.8833 0.00318
29.9 0.00322
29.9167 0.00275
29.9333 0.00181
29.95 5.04001E-4
29.9667 5.61153E-4
29.9833 -8.34812E-5
30 7.18846E-5
30.0167 -2.5275E-4
30.0333 -3.37384E-4
30.05 -0.00102
30.0667 -0.00143
30.0833 -0.00182
30.1 -0.00211
30.1167 -0.00201
30.1333 -0.00196
30.15 -0.00157
30.1667 -0.00195
30.1833 -0.00136
30.2 -0.00111
30.2167 -4.7786E-4
30.2333 -8.2812E-4
30.25 8.91252E-4
30.2667 6.60624E-4
30.2833 4.19996E-4
30.3 1.19368E-4
30.3167 2.67276E-4
30.3333 -0.0013
30.35 -0.00131
30.3667 -0.00202
30.3833 -0.00177
30.4 -0.00164
30.4167 -7.41629E-4
30.4333 -2.66188E-4
30.45 2.49252E-4
30.4667 5.94692E-4
30.4833 1.90451E-5
30.5 -0.00131
30.5167 -0.00205
30.5333 -0.00158
30.55 -0.00198
30.5667 -5.44034E-4
30.5833 3.97743E-4
30.6 4.49519E-4
30.6167 6.01296E-4
30.6333 0.00129
30.65 7.14144E-4
30.6667 0.00158
30.6833 0.0025
30.7 0.00354
30.7167 0.00353
30.7333 0.0031
30.75 0.00188
30.7667 0.00173
30.7833 3.0957E-4
30.8 -8.61939E-4
30.8167 -0.00118
30.8333 -0.00135
30.85 -0.00225
30.8667 -0.00187
30.8833 -0.00152
30.9 -0.00114
30.9167 -0.00111
30.9333 7.0847E-5
30.95 2.06139E-4
30.9667 3.71432E-4
30.9833 7.06563E-4
31 0.0014
31.0167 0.0014
31.0333 4.57803E-4
31.05 0.00539
31.0667 0.0382
31.0833 0.0938
31.1 0.13764
31.1167 0.14497
31.1333 0.11664
31.15 0.04954
31.1667 -0.03346
31.1833 -0.09203
31.2 -0.10235
31.2167 -0.07712
31.2333 -0.04095
31.25 -0.01309
31.2667 -0.00114
31.2833 -0.00268
31.3 -0.0116
31.3167 -0.02248
31.3333 -0.03126
31.35 -0.03752
31.3667 -0.04022
31.3833 -0.04027
31.4 -0.03817
31.4167 -0.03581
31.4333 -0.03218
31.45 -0.02921
31.4667 -0.02661
31.4833 -0.02501
31.5 -0.02344
31.5167 -0.02279
31.5333 -0.02218
31.55 -0.02189
31.5667 -0.02079
31.5833 -0.01985
31.6 -0.01811
31.6167 -0.0158
31.6333 -0.0123
31.65 -0.00792
31.6667 -0.0044
31.6833 -0.00167
31.7 0.00156
31.7167 0.00428
31.7333 0.00633
31.75 0.00798
31.7667 0.01002
31.7833 0.01028
31.8 0.00985
31.8167 0.00881
31.8333 0.00804
31.85 0.0071
31.8667 0.00618
31.8833 0.00565
31.9 0.00488
31.9167 0.00411
31.9333 0.00407
31.95 0.00517
31.9667 0.00483
31.9833 0.00373
32 0.0033
32.0167 0.00217
32.0333 8.04285E-4
32.05 6.63323E-4
32.0667 0.00128
32.0833 9.51329E-4
32.1 4.5946E-4
32.1167 -1.24089E-5
32.1333 -3.34278E-4
32.15 -4.36147E-4
32.1667 -2.28016E-4
32.1833 -2.40739E-4
32.2 -6.43465E-4
32.2167 -0.00141
32.2333 -0.00123
32.25 -7.71642E-4
32.2667 -6.55096E-4
32.2833 -8.38615E-4
32.3 -5.92134E-4
32.3167 -8.25653E-4
32.3333 -0.00202
32.35 -0.00392
32.3667 -0.00606
32.3833 -0.00796
32.4 -0.00972
32.4167 -0.01031
32.4333 -0.00904
32.45 -0.00519
32.4667 -0.00173
32.4833 7.41188E-4
32.5 0.00249
32.5167 0.00362
32.5333 0.00294
32.55 0.00231
32.5667 0.0028
32.5833 0.00261
32.6 0.00239
32.6167 0.00166
32.6333 0.00152
32.65 7.54728E-4
32.6667 9.10277E-4
32.6833 7.66164E-4
32.7 9.32361E-4
32.7167 6.78557E-4
32.7333 9.54754E-4
32.75 0.00132
32.7667 0.00216
32.7833 0.00282
32.8 0.00288
32.8167 0.0021
32.8333 0.00125
32.85 1.13635E-4
32.8667 -2.58067E-4
32.8833 -7.97684E-5
32.9 2.2853E-4
32.9167 5.36828E-4
32.9333 6.85514E-4
32.95 0.00133
32.9667 0.00156
32.9833 0.00121
33 4.54178E-4
33.0167 -6.58401E-5
33.0333 -0.00156
33.05 9.9659E-4
33.0667 0.03233
33.0833 0.08759
33.1 0.1376
33.1167 0.15161
33.1333 0.13054
33.15 0.06866
33.1667 -0.0109
33.1833 -0.07287
33.2 -0.08921
33.2167 -0.06885
33.2333 -0.03434
33.25 -0.00824
33.2667 0.00321
33.2833 0.00214
33.3 -0.0059
33.3167 -0.01758
33.3333 -0.0267
33.35 -0.03324
33.3667 -0.03559
33.3833 -0.03631
33.4 -0.03373
33.4167 -0.03046
33.4333 -0.02699
33.45 -0.0244
33.4667 -0.021
33.4833 -0.01988
33.5 -0.0191
33.5167 -0.01722
33.5333 -0.01618
33.55 -0.01641
33.5667 -0.01492
33.5833 -0.01467
33.6 -0.01429
33.6167 -0.01277
33.6333 -0.01114
33.65 -0.00824
33.6667 -0.00404
33.6833 -0.00137
33.7 -0.00146
33.7167 -0.00196
33.7333 -0.00331
33.75 -0.00412
33.7667 -0.00416
33.7833 -0.00218
33.8 0.00115
33.8167 0.00311
33.8333 0.00366
33.85 0.00339
33.8667 0.0028
33.8833 0.00266
33.9 0.00233
33.9167 0.00211
33.9333 0.00165
33.95 0.00124
33.9667 -9.82692E-4
33.9833 -0.00223
34 -0.00336
34.0167 -0.00373
34.0333 -0.0039
34.05 -0.00345
34.0667 -0.00294
34.0833 -0.00218
34.1 -0.00102
34.1167 3.40427E-5
34.1333 0.00101
34.15 7.38343E-4
34.1667 0.00169
34.1833 0.00148
34.2 0.00209
34.2167 0.00171
34.2333 9.42679E-4
34.25 -3.60741E-5
34.2667 -0.00177
34.2833 -0.00342
34.3 -0.0035
34.3167 -0.00192
34.3333 -0.00172
34.35 -9.91268E-4
34.3667 -4.95708E-4
34.3833 2.54138E-4
34.4 5.9427E-4
34.4167 3.14401E-4
34.4333 -7.54676E-5
34.45 -0.00107
34.4667 -0.0028
34.4833 -0.00489
34.5 -0.00499
34.5167 -0.00275
34.5333 5.48924E-4
34.55 0.00284
34.5667 0.00567
34.5833 0.00609
34.6 0.0055
34.6167 0.00391
34.6333 0.00451
34.65 0.00499
34.6667 0.00595
34.6833 0.00686
34.7 0.00786
34.7167 0.00669
34.7333 0.00513
34.75 0.0053
34.7667 0.00468
34.7833 0.00361
34.8 0.00368
34.8167 0.00394
34.8333 0.00328
34.85 0.00332
34.8667 0.00354
34.8833 0.00271
34.9 0.00198
34.9167 0.00182
34.9333 2.38327E-4
34.95 -7.39353E-4
34.9667 -0.00153
34.9833 -0.00214
35 -0.00211
35.0167 -0.00199
35.0333 -0.00163
35.05 0.00147
35.0667 0.03
35.0833 0.08433
35.1 0.13991
35.1167 0.15964
35.1333 0.14366
35.15 0.08596
35.1667 0.00512
35.1833 -0.06399
35.2 -0.08681
35.2167 -0.0696
35.2333 -0.03469
35.25 -0.00531
35.2667 0.00744
35.2833 0.00742
35.3 -0.00151
35.3167 -0.01389
35.3333 -0.02489
35.35 -0.0305
35.3667 -0.03185
35.3833 -0.03127
35.4 -0.02825
35.4167 -0.02475
35.4333 -0.02203
35.45 -0.02133
35.4667 -0.0198
35.4833 -0.02067
35.5 -0.02278
35.5167 -0.02467
35.5333 -0.0268
35.55 -0.02866
35.5667 -0.02754
35.5833 -0.02456
35.6 -0.02127
35.6167 -0.01603
35.6333 -0.01049
35.65 -0.0047
35.6667 9.23454E-4
35.6833 0.00548
35.7 0.00725
35.7167 0.00815
35.7333 0.00702
35.75 0.00601
35.7667 0.00519
35.7833 0.0044
35.8 0.00405
35.8167 0.00367
35.8333 0.00293
35.85 0.00246
35.8667 0.00283
35.8833 0.00162
35.9 0.00171
35.9167 0.00169
35.9333 0.00122
35.95 -1.78618E-4
35.9667 2.66938E-4
35.9833 -5.36727E-4
36 -8.59373E-4
36.0167 1.2798E-4
36.0333 8.75334E-4
36.05 0.00105
36.0667 0.00234
36.0833 0.00245
36.1 0.00142
36.1167 0.00131
36.1333 3.26068E-4
36.15 3.52725E-5
36.1667 -4.64649E-4
36.1833 -9.2457E-4
36.2 -6.04491E-4
36.2167 -4.94412E-4
36.2333 -0.0019
36.25 -0.00253
36.2667 -0.00215
36.2833 -0.00277
36.3 -0.00215
36.3167 -0.00156
36.3333 -2.17692E-4
36.35 5.63882E-4
36.3667 8.85456E-4
36.3833 0.00144
36.4 0.00235
36.4167 0.00305
36.4333 0.00281
36.45 0.00247
36.4667 0.00228
36.4833 0.00187
36.5 7.50295E-4
36.5167 -5.97706E-4
36.5333 -0.00131
36.55 -0.00281
36.5667 -0.00489
36.5833 -0.00582
36.6 -0.00552
36.6167 -0.00467
36.6333 -0.00335
36.65 -8.02977E-4
36.6667 -1.81624E-4
36.6833 3.49632E-4
36.7 4.10888E-4
36.7167 -1.07856E-4
36.7333 -0.00103
36.75 -0.00105
36.7667 -0.00123
36.7833 -6.94584E-4
36.8 -2.33972E-4
36.8167 3.66407E-5
36.8333 8.6749E-5
36.85 2.16576E-4
36.8667 3.76403E-4
36.8833 -2.8377E-4
36.9 -8.93943E-4
36.9167 -9.04632E-4
36.9333 -0.00144
36.95 -0.00373
36.9667 -0.00334
36.9833 -0.00216
37 -0.00207
37.0167 -0.00178
37.0333 -4.44792E-4
37.05 0.00193
37.0667 0.02903
37.0833 0.08385
37.1 0.13815
37.1167 0.15858
37.1333 0.14385
37.15 0.08798
37.1667 0.00924
37.1833 -0.05758
37.2 -0.07965
37.2167 -0.0634
37.2333 -0.03008
37.25 -0.00321
37.2667 0.00882
37.2833 0.00795
37.3 -0.00232
37.3167 -0.01443
37.3333 -0.02467
37.35 -0.03133
37.3667 -0.03554
37.3833 -0.03588
37.4 -0.03479
37.4167 -0.03153
37.4333 -0.02885
37.45 -0.02584
37.4667 -0.02278
37.4833 -0.022
37.5 -0.02171
37.5167 -0.0207
37.5333 -0.02029
37.55 -0.01915
37.5667 -0.01604
37.5833 -0.01409
37.6 -0.0121
37.6167 -0.00968
37.6333 -0.00753
37.65 -0.00527
37.6667 -0.00181
37.6833 0.00106
37.7 0.00428
37.7167 0.00783
37.7333 0.00957
37.75 0.00802
37.7667 0.00779
37.7833 0.01013
37.8 0.0121
37.8167 0.0142
37.8333 0.0181
37.85 0.02195
37.8667 0.02102
37.8833 0.01782
37.9 0.01508
37.9167 0.0118
37.9333 0.00766
37.95 0.0048
37.9667 0.00375
37.9833 0.00352
38 0.00381
38.0167 0.00341
38.0333 0.00359
38.05 0.00366
38.0667 0.00308
38.0833 0.0035
38.1 0.00394
38.1167 0.00445
38.1333 0.00351
38.15 0.00288
38.1667 0.00161
38.1833 0.00137
38.2 3.69214E-4
38.2167 -1.34337E-4
38.2333 -3.78887E-5
38.25 -6.3144E-4
38.2667 -9.05598E-4
38.2833 -3.61201E-4
38.3 1.53196E-4
38.3167 -1.82407E-4
38.3333 6.9199E-4
38.35 -0.00293
38.3667 -0.0076
38.3833 -0.00899
38.4 -0.00695
38.4167 -0.00485
38.4333 2.70647E-5
38.45 0.00496
38.4667 0.00757
38.4833 0.00722
38.5 0.00632
38.5167 0.0052
38.5333 0.00504
38.55 0.00457
38.5667 0.00323
38.5833 0.00134
38.6 -1.21609E-6
38.6167 -0.00147
38.6333 -0.00288
38.65 -0.00356
38.6667 -0.00364
38.6833 -0.00307
38.7 -0.00314
38.7167 -0.00272
38.7333 -0.00181
38.75 3.64087E-4
38.7667 5.2783E-4
38.7833 0.00132
38.8 0.0021
38.8167 0.00162
38.8333 2.73951E-4
38.85 7.85377E-4
38.8667 0.00113
38.8833 5.64118E-4
38.9 0.00155
38.9167 0.00201
38.9333 0.0027
38.95 0.00188
38.9667 0.00103
38.9833 5.51998E-4
39 7.68618E-4
39.0167 7.35238E-4
39.0333 0.00227
39.05 0.00297
39.0667 0.01688
39.0833 0.06025
39.1 0.12049
39.1167 0.15682
39.1333 0.15774
39.15 0.12034
39.1667 0.04927
39.1833 -0.02852
39.2 -0.07077
39.2167 -0.06878
39.2333 -0.03968
39.25 -0.0077
39.2667 0.01144
39.2833 0.01475
39.3 0.00802
39.3167 -0.00429
39.3333 -0.01604
39.35 -0.02501
39.3667 -0.03013
39.3833 -0.03268
39.4 -0.03183
39.4167 -0.03003
39.4333 -0.02747
39.45 -0.02476
39.4667 -0.02184
39.4833 -0.01915
39.5 -0.01731
39.5167 -0.01636
39.5333 -0.01544
39.55 -0.01471
39.5667 -0.01446
39.5833 -0.01382
39.6 -0.0127
39.6167 -0.01149
39.6333 -0.01025
39.65 -0.00788
39.6667 -0.00492
39.6833 -7.1161E-4
39.7 0.0028
39.7167 0.00611
39.7333 0.00712
39.75 0.00662
39.7667 0.00455
39.7833 0.00304
39.8 0.00148
39.8167 7.54445E-4
39.8333 2.39331E-4
39.85 6.64216E-4
39.8667 5.59101E-4
39.8833 7.00891E-4
39.9 6.61866E-4
39.9167 0.00114
39.9333 6.53816E-4
39.95 7.84791E-4
39.9667 2.42884E-4
39.9833 -8.50186E-4
40 -0.00235
40.0167 -0.0044
40.0333 -0.0056
40.05 -0.00554
40.0667 -0.0054
40.0833 -0.00405
40.1 -0.00219
40.1167 -0.00192
40.1333 -0.00268
40.15 -0.00201
40.1667 -0.00232
40.1833 -0.00279
40.2 -0.00214
40.2167 -0.00194
40.2333 -0.00249
40.25 -0.00352
40.2667 -0.0039
40.2833 -0.00473
40.3 -0.00402
40.3167 -0.00386
40.3333 -0.00266
40.35 -0.00139
40.3667 -2.36333E-4
40.3833 0.00124
40.4 0.00303
40.4167 0.00419
40.4333 0.00359
40.45 0.00333
40.4667 0.00234
40.4833 1.49225E-4
40.5 -0.00303
40.5167 -0.00466
40.5333 -0.00563
40.55 -0.00662
40.5667 -0.00621
40.5833 -0.00483
40.6 -0.00192
40.6167 -4.881E-4
40.6333 3.08702E-4
40.65 0.00122
40.6667 0.0024
40.6833 0.00151
40.7 6.315E-4
40.7167 -9.25301E-4
40.7333 -0.00263
40.75 -0.00374
40.7667 -0.0042
40.7833 -0.00401
40.8 -0.00283
40.8167 -0.00264
40.8333 -0.00245
40.85 -0.00176
40.8667 -0.00153
40.8833 -0.00129
40.9 -1.63553E-4
40.9167 -1.05447E-5
40.9333 -5.67537E-4
40.95 -0.00102
40.9667 -0.00101
40.9833 -9.60563E-4
41 -3.30242E-4
41.0167 -3.69922E-4
41.0333 -1.19601E-4
41.05 -4.99281E-4
41.0667 0.01442
41.0833 0.06104
41.1 0.12188
41.1167 0.15836
41.1333 0.15886
41.15 0.12066
41.1667 0.0474
41.1833 -0.02988
41.2 -0.07057
41.2167 -0.06586
41.2333 -0.03405
41.25 -8.76788E-4
41.2667 0.01781
41.2833 0.02085
41.3 0.01202
41.3167 -0.004
41.3333 -0.02397
41.35 -0.03886
41.3667 -0.0487
41.3833 -0.05254
41.4 -0.04727
41.4167 -0.03266
41.4333 -0.01846
41.45 -0.00769
41.4667 -0.00188
41.4833 -0.0027
41.5 -0.00719
41.5167 -0.01185
41.5333 -0.01459
41.55 -0.01513
41.5667 -0.01453
41.5833 -0.01364
41.6 -0.01087
41.6167 -0.00832
41.6333 -0.00624
41.65 -0.00307
41.6667 6.34941E-4
41.6833 0.00371
41.7 0.00724
41.7167 0.01052
41.7333 0.01233
41.75 0.0138
41.7667 0.01325
41.7833 0.01156
41.8 0.01068
41.8167 0.00898
41.8333 0.00681
41.85 0.00488
41.8667 0.00426
41.8833 0.00299
41.9 0.0028
41.9167 0.00224
41.9333 0.0027
41.95 0.00233
41.9667 0.00217
41.9833 0.00102
42 8.64741E-4
42.0167 4.64352E-4
42.0333 -5.66036E-4
42.05 -0.0013
42.0667 -7.26813E-4
42.0833 -0.00138
42.1 -3.73134E-4
42.1167 0.00106
42.1333 0.00203
42.15 0.00231
42.1667 0.00287
42.1833 0.00209
42.2 0.00178
42.2167 0.00107
42.2333 0.00203
42.25 0.00313
42.2667 0.00398
42.2833 0.00487
42.3 0.00583
42.3167 0.0056
42.3333 0.00579
42.35 0.00528
42.3667 0.00565
42.3833 0.00501
42.4 0.00381
42.4167 0.00207
42.4333 9.16834E-4
42.45 -9.87453E-4
42.4667 -0.00182
42.4833 -0.00221
42.5 -0.00112
42.5167 -2.69686E-4
42.5333 2.09702E-4
42.55 0.00151
42.5667 0.00247
42.5833 0.0028
42.6 0.0029
42.6167 0.00207
42.6333 8.38039E-4
42.65 -1.88887E-4
42.6667 -0.00261
42.6833 -0.00649
42.7 -0.00771
42.7167 -0.00874
42.7333 -0.00867
42.75 -0.00724
42.7667 -0.00404
42.7833 -0.00186
42.8 0.00105
42.8167 0.00462
42.8333 0.007
42.85 0.0084
42.8667 0.00818
42.8833 0.00652
42.9 0.00345
42.9167 9.23258E-4
42.9333 2.21432E-4
42.95 -3.70159E-4
42.9667 -9.3175E-4
42.9833 -6.93342E-4
43 5.35067E-4
43.0167 0.00115
43.0333 0.00232
43.05 0.00431
43.0667 0.01838
43.0833 0.06114
43.1 0.12056
43.1167 0.15718
43.1333 0.15805
43.15 0.1219
43.1667 0.05346
43.1833 -0.02166
43.2 -0.0618
43.2167 -0.05906
43.2333 -0.02902
43.25 0.00203
43.2667 0.02044
43.2833 0.02324
43.3 0.01598
43.3167 0.00359
43.3333 -0.00809
43.35 -0.0182
43.3667 -0.02442
43.3833 -0.02815
43.4 -0.02823
43.4167 -0.02643
43.4333 -0.02484
43.45 -0.02389
43.4667 -0.02231
43.4833 -0.0218
43.5 -0.02186
43.5167 -0.01822
43.5333 -0.013
43.55 -0.00905
43.5667 -0.00551
43.5833 -0.0018
43.6 -5.90451E-4
43.6167 -2.19859E-4
43.6333 0.00114
43.65 8.61325E-4
43.6667 -0.00107
43.6833 -0.00166
43.7 -9.61947E-4
43.7167 -0.00484
43.7333 -0.00778
43.75 -0.00656
43.7667 -0.00408
43.7833 -8.74208E-4
43.8 0.0058
43.8167 0.01196
43.8333 0.01505
43.85 0.01426
43.8667 0.01091
43.8833 0.00775
43.9 0.00629
43.9167 0.00703
43.9333 0.00852
43.95 0.00991
43.9667 0.01131
43.9833 0.01083
44 0.00822
44.0167 0.00611
44.0333 0.00464
44.05 0.00283
44.0667 0.00284
44.0833 0.00194
44.1 0.00148
44.1167 0.00118
44.1333 0.00164
44.15 0.00193
44.1667 0.00349
44.1833 0.00481
44.2 0.00487
44.2167 0.00553
44.2333 0.00593
44.25 0.00519
44.2667 0.00413
44.2833 0.00482
44.3 0.00418
44.3167 0.00289
44.3333 0.00298
44.35 0.00374
44.3667 0.00357
44.3833 0.00371
44.4 0.00381
44.4167 0.00279
44.4333 0.00184
44.45 5.62076E-4
44.4667 -6.57111E-4
44.4833 -0.00116
44.5 -0.00193
44.5167 -0.00204
44.5333 -0.00199
44.55 -0.00178
44.5667 -8.12962E-4
44.5833 1.71655E-4
44.6 -7.33729E-4
44.6167 -8.47783E-4
44.6333 5.70545E-4
44.65 8.38873E-4
44.6667 0.00118
44.6833 0.00179
44.7 0.00198
44.7167 2.66821E-4
44.7333 -0.00102
44.75 -6.99272E-4
44.7667 7.32681E-4
44.7833 0.00127
44.8 0.00236
44.8167 0.00261
44.8333 0.00238
44.85 0.00183
44.8667 0.00137
44.8833 6.71935E-4
44.9 9.30775E-4
44.9167 4.89616E-4
44.9333 5.98456E-4
44.95 0.0013
44.9667 0.00202
44.9833 0.00237
45 0.00321
45.0167 0.00293
45.0333 0.00229
45.05 6.82376E-4
45.0667 0.01344
45.0833 0.05615
45.1 0.11611
45.1167 0.15458
45.1333 0.15761
45.15 0.12272
45.1667 0.05382
45.1833 -0.02227
45.2 -0.06538
45.2167 -0.06431
45.2333 -0.03476
45.25 -0.00364
45.2667 0.01483
45.2833 0.01852
45.3 0.01241
45.3167 -0.00136
45.3333 -0.01342
45.35 -0.02304
45.3667 -0.02792
45.3833 -0.02905
45.4 -0.02698
45.4167 -0.02546
45.4333 -0.02284
45.45 -0.02114
45.4667 -0.02098
45.4833 -0.01904
45.5 -0.01544
45.5167 -0.01242
45.5333 -0.00939
45.55 -0.00678
45.5667 -0.00536
45.5833 -0.00423
45.6 -0.00216
45.6167 8.50326E-4
45.6333 0.00341
45.65 0.0057
45.6667 0.00808
45.6833 0.00937
45.7 0.00956
45.7167 0.0102
45.7333 0.01035
45.75 0.01036
45.7667 0.00969
45.7833 0.00894
45.8 0.00799
45.8167 0.00738
45.8333 0.00523
45.85 0.00402
45.8667 0.00286
45.8833 0.00242
45.9 5.08391E-4
45.9167 -5.40316E-4
45.9333 -0.00135
45.95 -0.00228
45.9667 -0.00278
45.9833 -0.00217
46 -0.00193
46.0167 -0.00276
46.0333 -0.00306
46.05 -0.00296
46.0667 -0.00402
46.0833 -0.00385
46.1 -0.00169
46.1167 -0.001
46.1333 -1.29943E-4
46.15 0.00152
46.1667 0.00248
46.1833 -1.25373E-4
46.2 -0.00145
46.2167 -0.00433
46.2333 -0.00695
46.25 -0.00949
46.2667 -0.00948
46.2833 -0.00906
46.3 -0.00832
46.3167 -0.00598
46.3333 -0.00236
46.35 5.04865E-4
46.3667 0.00304
46.3833 0.0052
46.4 0.00549
46.4167 0.00483
46.4333 0.00399
46.45 0.0026
46.4667 0.002
46.4833 0.0014
46.5 5.01303E-4
46.5167 5.09724E-4
46.5333 5.28145E-4
46.55 -5.33434E-4
46.5667 -0.00205
46.5833 -0.00302
46.6 -0.00387
46.6167 -0.00417
46.6333 -0.00213
46.65 -2.12023E-4
46.6667 0.0014
46.6833 0.00257
46.7 0.00406
46.7167 0.00206
46.7333 0.00181
46.75 7.25908E-4
46.7667 3.3897E-4
46.7833 -8.57968E-4
46.8 -3.14906E-4
46.8167 -0.00136
46.8333 -0.00187
46.85 -0.00291
46.8667 -0.00356
46.8833 -0.00264
46.9 -0.00164
46.9167 -8.61722E-4
46.9333 -6.53701E-4
46.95 -6.75681E-4
46.9667 -0.00119
46.9833 -0.00174
47 -0.00188
47.0167 -0.00135
47.0333 2.65369E-4
47.05 7.90508E-4
47.0667 0.01182
47.0833 0.05275
47.1 0.11255
47.1167 0.15576
47.1333 0.16324
47.15 0.1342
47.1667 0.06762
47.1833 -0.00892
47.2 -0.0568
47.2167 -0.06008
47.2333 -0.03533
47.25 -0.00687
47.2667 0.00813
47.2833 0.00886
47.3 -0.00146
47.3167 -0.01177
47.3333 -0.01882
47.35 -0.02392
47.3667 -0.02898
47.3833 -0.03049
47.4 -0.03136
47.4167 -0.03189
47.4333 -0.0273
47.45 -0.0195
47.4667 -0.01209
47.4833 -0.00629
47.5 -0.00207
47.5167 -7.65651E-4
47.5333 -0.00288
47.55 -0.00474
47.5667 -0.00781
47.5833 -0.0083
47.6 -0.00696
47.6167 -0.00377
47.6333 -0.00133
47.65 0.0022
47.6667 0.00472
47.6833 0.00556
47.7 0.00674
47.7167 0.00787
47.7333 0.00813
47.75 0.00929
47.7667 0.01018
47.7833 0.00965
47.8 0.00842
47.8167 0.00679
47.8333 0.00491
47.85 0.00352
47.8667 0.00215
47.8833 0.0019
47.9 0.00241
47.9167 0.00291
47.9333 0.00287
47.95 0.00326
47.9667 0.00258
47.9833 0.001
48 -8.56006E-4
48.0167 -0.00266
48.0333 -0.0044
48.05 -0.0043
48.0667 -0.00295
48.0833 -0.00151
48.1 -2.10033E-4
48.1167 6.49883E-4
48.1333 3.698E-4
48.15 2.69717E-4
48.1667 9.9446E-5
48.1833 -9.16249E-4
48.2 -2.31943E-4
48.2167 4.02362E-4
48.2333 6.66668E-4
48.25 1.50973E-4
48.2667 0.00124
48.2833 6.18238E-4
48.3 -1.23263E-4
48.3167 -4.84764E-4
48.3333 -4.36265E-4
48.35 -3.23017E-4
48.3667 2.69481E-4
48.3833 0.00129
48.4 0.00117
48.4167 0.00157
48.4333 8.64536E-4
48.45 6.80832E-4
48.4667 -8.12873E-4
48.4833 -0.00182
48.5 -0.00215
48.5167 -0.00124
48.5333 -0.00172
48.55 -9.08823E-4
48.5667 -5.88942E-4
48.5833 -0.00153
48.6 -0.00298
48.6167 -0.00301
48.6333 -0.00377
48.65 -0.00284
48.6667 -0.00134
48.6833 -3.00681E-4
48.7 2.59031E-5
48.7167 2.42488E-4
48.7333 -2.50928E-4
48.75 -0.00173
48.7667 -0.00238
48.7833 -0.00285
48.8 -0.00254
48.8167 -0.00235
48.8333 -0.00204
48.85 -0.00234
48.8667 -0.003
48.8833 -0.00395
48.9 -0.00467
48.9167 -0.00449
48.9333 -0.0035
48.95 -0.00517
48.9667 -0.00703
48.9833 -0.00879
49 -0.00888
49.0167 -0.00852
49.0333 -0.00397
49.05 2.4835E-4
49.0667 0.01491
49.0833 0.05759
49.1 0.11649
49.1167 0.15573
49.1333 0.15952
49.15 0.12834
49.1667 0.0625
49.1833 -0.01138
49.2 -0.05555
49.2167 -0.05544
49.2333 -0.02861
49.25 0.00121
49.2667 0.01869
49.2833 0.02196
49.3 0.01432
49.3167 0.00174
49.3333 -0.01034
49.35 -0.01918
49.3667 -0.02506
49.3833 -0.02785
49.4 -0.02852
49.4167 -0.0268
49.4333 -0.02462
49.45 -0.02314
49.4667 -0.02029
49.4833 -0.01727
49.5 -0.0156
49.5167 -0.01401
49.5333 -0.01138
49.55 -0.01226
49.5667 -0.01079
49.5833 -0.0071
49.6 -0.00254
49.6167 0.00322
49.6333 0.00948
49.65 0.01266
49.6667 0.01324
49.6833 0.01163
49.7 0.00896
49.7167 0.00768
49.7333 0.00704
49.75 0.00702
49.7667 0.00735
49.7833 0.00705
49.8 0.00658
49.8167 0.00584
49.8333 0.00465
49.85 0.0038
49.8667 0.00367
49.8833 0.0029
49.9 0.00233
49.9167 0.00197
49.9333 4.15013E-4
49.95 -0.0014
49.9667 -0.00217
49.9833 -0.00158
50 -0.0022
50.0167 -6.29024E-4
50.0333 1.28953E-4
50.05 3.24934E-4
50.0667 -9.59085E-4
50.0833 -6.43104E-4
50.1 -0.00152
50.1167 -0.00125
50.1333 -8.58203E-4
50.15 2.55269E-4
50.1667 0.00199
50.1833 0.00281
50.2 0.00204
50.2167 0.00163
50.2333 0.00153
50.25 5.92214E-5
50.2667 2.04979E-5
50.2833 9.0167E-4
50.3 3.71028E-4
50.3167 -4.79615E-4
50.3333 -6.20258E-4
50.35 -9.50901E-4
50.3667 -0.00107
50.3833 2.462E-4
50.4 1.93903E-4
50.4167 -6.78395E-4
50.4333 -7.00692E-4
50.45 -0.00109
50.4667 -0.00152
50.4833 -0.0011
50.5 3.66133E-4
50.5167 9.1246E-4
50.5333 0.00165
50.55 0.00141
50.5667 0.00135
50.5833 9.54716E-4
50.6 0.00115
50.6167 0.00139
50.6333 0.00219
50.65 0.00265
50.6667 0.00238
50.6833 0.00157
50.7 0.00157
50.7167 0.00106
50.7333 7.65428E-4
50.75 0.00142
50.7667 0.00152
50.7833 0.00135
50.8 0.00151
50.8167 0.00126
50.8333 0.00108
50.85 0.00191
50.8667 0.00238
50.8833 0.00342
50.9 0.00473
50.9167 0.0044
50.9333 0.00348
50.95 0.00281
50.9667 0.00126
50.9833 -2.54757E-4
51 -6.19938E-5
51.0167 -1.0923E-4
51.0333 -3.06467E-4
51.05 -1.23819E-4
51.0667 0.00474
51.0833 0.03697
51.1 0.09342
51.1167 0.14262
51.1333 0.15839
51.15 0.14075
51.1667 0.08346
51.1833 0.00955
51.2 -0.04564
51.2167 -0.05742
51.2333 -0.03562
51.25 -0.00308
51.2667 0.01919
51.2833 0.0258
51.3 0.02003
51.3167 0.00697
51.3333 -0.00586
51.35 -0.01658
51.3667 -0.02388
51.3833 -0.02803
51.4 -0.02872
51.4167 -0.02743
51.4333 -0.0243
51.45 -0.02074
51.4667 -0.01801
51.4833 -0.01588
51.5 -0.01492
51.5167 -0.01349
51.5333 -0.01182
51.55 -0.00994
51.5667 -0.00706
51.5833 -0.00321
51.6 -9.15552E-4
51.6167 0.00143
51.6333 0.00396
51.65 0.00502
51.6667 0.00491
51.6833 0.00595
51.7 0.00519
51.7167 0.00428
51.7333 0.00308
51.75 0.00322
51.7667 0.00254
51.7833 0.00371
51.8 0.00373
51.8167 0.00473
51.8333 0.00482
51.85 0.00461
51.8667 0.00426
51.8833 0.00524
51.9 0.00515
51.9167 0.0047
51.9333 0.00414
51.95 0.00327
51.9667 0.00224
51.9833 0.00256
52 0.00208
52.0167 0.00187
52.0333 0.00243
52.05 0.0022
52.0667 6.65669E-4
52.0833 -6.09442E-4
52.1 -8.44553E-4
52.1167 -0.00122
52.1333 -0.00163
52.15 -0.00105
52.1667 -4.56491E-4
52.1833 -0.0032
52.2 -0.00884
52.2167 -0.01256
52.2333 -0.01618
52.25 -0.01769
52.2667 -0.01639
52.2833 -0.01239
52.3 -0.00905
52.3167 -0.00615
52.3333 -0.00504
52.35 -0.00441
52.3667 -0.00337
52.3833 -0.00309
52.4 -0.00246
52.4167 -0.00172
52.4333 -8.38592E-4
52.45 -0.00133
52.4667 -0.00149
52.4833 -5.04807E-4
52.5 0.00191
52.5167 0.00512
52.5333 0.00972
52.55 0.01207
52.5667 0.01231
52.5833 0.01072
52.6 0.00826
52.6167 0.00342
52.6333 0.00193
52.65 3.04983E-4
52.6667 -8.15864E-5
52.6833 1.1204E-4
52.7 0.00141
52.7167 0.00158
52.7333 0.002
52.75 0.00271
52.7667 0.00293
52.7833 0.00403
52.8 0.00473
52.8167 0.00498
52.8333 0.00579
52.85 0.00519
52.8667 0.0043
52.8833 0.00404
52.9 0.00467
52.9167 0.00323
52.9333 0.00263
52.95 0.00202
52.9667 0.00138
52.9833 3.61752E-4
53 2.08651E-5
53.0167 3.80714E-4
53.0333 8.20562E-4
53.05 7.04107E-5
53.0667 0.00446
53.0833 0.03642
53.1 0.0914
53.1167 0.13865
53.1333 0.153
53.15 0.13655
53.1667 0.08193
53.1833 0.00961
53.2 -0.04343
53.2167 -0.0523
53.2333 -0.03168
53.25 -8.1944E-4
53.2667 0.02287
53.2833 0.03099
53.3 0.0249
53.3167 0.01359
53.3333 0.00105
53.35 -0.01051
53.3667 -0.01836
53.3833 -0.02253
53.4 -0.02417
53.4167 -0.02336
53.4333 -0.02121
53.45 -0.01868
53.4667 -0.0156
53.4833 -0.01369
53.5 -0.01179
53.5167 -0.01052
53.5333 -0.00849
53.55 -0.00555
53.5667 -0.00369
53.5833 -0.0018
53.6 6.20712E-4
53.6167 0.00249
53.6333 0.00324
53.65 0.00577
53.6667 0.00776
53.6833 0.00855
53.7 0.00901
53.7167 0.0091
53.7333 0.00805
53.75 0.00616
53.7667 0.00508
53.7833 0.00365
53.8 0.00365
53.8167 0.00391
53.8333 0.00433
53.85 0.00319
53.8667 0.00249
53.8833 3.02241E-4
53.9 -0.00113
53.9167 -0.0035
53.9333 -0.0043
53.95 -0.00429
53.9667 -0.00375
53.9833 -0.00372
54 -0.00304
54.0167 -0.00236
54.0333 -0.00205
54.05 -0.0029
54.0667 -0.00375
54.0833 -0.00312
54.1 -0.00238
54.1167 -0.00171
54.1333 -3.60846E-4
54.15 6.07579E-4
54.1667 2.16005E-4
54.1833 -0.00142
54.2 -0.00293
54.2167 -0.00366
54.2333 -0.00383
54.25 -0.00372
54.2667 -0.00284
54.2833 -0.00178
54.3 -0.00184
54.3167 -0.0032
54.3333 -0.00428
54.35 -0.00498
54.3667 -0.00631
54.3833 -0.00645
54.4 -0.00555
54.4167 -0.00557
54.4333 -0.00564
54.45 -0.00582
54.4667 -0.00662
54.4833 -0.00609
54.5 -0.00494
54.5167 -0.0038
54.5333 -0.00118
54.55 0.00265
54.5667 0.00518
54.5833 0.00768
54.6 0.00858
54.6167 0.00769
54.6333 0.00521
54.65 0.00364
54.6667 0.002
54.6833 0.00115
54.7 0.00127
54.7167 0.00149
54.7333 0.00128
54.75 0.00205
54.7667 0.00305
54.7833 0.00269
54.8 0.00245
54.8167 0.00202
54.8333 0.00133
54.85 0.00127
54.8667 0.00175
54.8833 0.00248
54.9 0.00288
54.9167 0.00273
54.9333 0.0018
54.95 9.03671E-4
54.9667 3.74508E-4
54.9833 5.34512E-6
55 -6.03818E-4
55.0167 -2.72981E-4
55.0333 7.88313E-4
55.05 8.79884E-4
55.0667 0.00287
55.0833 0.0285
55.1 0.08005
55.1167 0.1317
55.1333 0.15249
55.15 0.14176
55.1667 0.09328
55.1833 0.0225
55.2 -0.03772
55.2167 -0.05525
55.2333 -0.03759
55.25 -0.00518
55.2667 0.02119
55.2833 0.0317
55.3 0.0276
55.3167 0.01592
55.3333 0.00169
55.35 -0.01055
55.3667 -0.01775
55.3833 -0.02225
55.4 -0.02446
55.4167 -0.02366
55.4333 -0.02161
55.45 -0.02011
55.4667 -0.01791
55.4833 -0.01524
55.5 -0.01202
55.5167 -0.00988
55.5333 -0.00628
55.55 -0.00246
55.5667 8.08907E-4
55.5833 0.00288
55.6 0.00531
55.6167 0.00638
55.6333 0.00829
55.65 0.01014
55.6667 0.01024
55.6833 0.01032
55.7 0.01008
55.7167 0.00828
55.7333 0.00616
55.75 0.00537
55.7667 0.00353
55.7833 0.00237
55.8 4.96793E-4
55.8167 2.71922E-4
55.8333 -2.22949E-4
55.85 -5.9782E-4
55.8667 -0.00107
55.8833 5.24841E-5
55.9 -7.42331E-4
55.9167 -1.17146E-4
55.9333 1.38038E-4
55.95 1.73223E-4
55.9667 -8.31601E-4
55.9833 -0.00187
56 -0.00325
56.0167 -0.00378
56.0333 -0.00399
56.05 -0.00326
56.0667 -0.00251
56.0833 -0.00156
56.1 -6.30511E-4
56.1167 -0.00113
56.1333 -0.00213
56.15 -0.00278
56.1667 -0.00435
56.1833 -0.00526
56.2 -0.0055
56.2167 -0.00497
56.2333 -0.00356
56.25 -0.00266
56.2667 -4.31181E-4
56.2833 0.00169
56.3 0.00158
56.3167 -5.56677E-4
56.3333 -0.00108
56.35 -0.00405
56.3667 -0.00672
56.3833 -0.00687
56.4 -0.0047
56.4167 -0.00359
56.4333 -0.00102
56.45 9.22774E-4
56.4667 0.00222
56.4833 0.00332
56.5 0.00451
56.5167 0.0037
56.5333 0.00314
56.55 0.00254
56.5667 5.91564E-4
56.5833 -1.92256E-4
56.6 7.43925E-4
56.6167 0.00158
56.6333 0.00124
56.65 0.00163
56.6667 -9.44206E-6
56.6833 -0.00389
56.7 -0.00896
56.7167 -0.01106
56.7333 -0.00998
56.75 -0.00602
56.7667 -4.43567E-4
56.7833 0.00565
56.8 0.00881
56.8167 0.00869
56.8333 0.00713
56.85 0.0056
56.8667 0.00498
56.8833 0.00693
56.9 0.00734
56.9167 0.00709
56.9333 0.00664
56.95 0.00574
56.9667 0.00219
56.9833 -2.60012E-4
57 -9.77005E-4
57.0167 -0.00157
57.0333 -0.001
57.05 4.32017E-4
57.0667 0.0037
57.0833 0.02806
57.1 0.07803
57.1167 0.12905
57.1333 0.1499
57.15 0.13965
57.1667 0.09393
57.1833 0.0273
57.2 -0.03172
57.2167 -0.05153
57.2333 -0.03587
57.25 -0.00657
57.2667 0.01594
57.2833 0.02556
57.3 0.02371
57.3167 0.01383
57.3333 0.00195
57.35 -0.00902
57.3667 -0.01583
57.3833 -0.02037
57.4 -0.02214
57.4167 -0.02099
57.4333 -0.01829
57.45 -0.01639
57.4667 -0.0133
57.4833 -0.01117
57.5 -0.01055
57.5167 -0.00979
57.5333 -0.00727
57.55 -0.00564
57.5667 -0.00291
57.5833 -1.9101E-4
57.6 0.00286
57.6167 0.00387
57.6333 0.00483
57.65 0.00638
57.6667 0.00708
57.6833 0.00744
57.7 0.00805
57.7167 0.00866
57.7333 0.00893
57.75 0.00896
57.7667 0.00888
57.7833 0.00847
57.8 0.0083
57.8167 0.00649
57.8333 0.00491
57.85 0.00281
57.8667 0.00172
57.8833 5.34699E-4
57.9 -4.59683E-4
57.9167 -0.00177
57.9333 -0.00222
57.95 -0.0038
57.9667 -0.00512
57.9833 -0.00534
58 -0.00413
58.0167 -0.00367
58.0333 -0.00244
58.05 -5.38937E-4
58.0667 6.38243E-4
58.0833 0.0018
58.1 0.0032
58.1167 0.00449
58.1333 0.0039
58.15 0.00324
58.1667 0.00234
58.1833 8.13961E-4
58.2 -7.47617E-4
58.2167 -0.00115
58.2333 -0.00145
58.25 -0.00203
58.2667 -0.00181
58.2833 -0.00125
58.3 -0.00107
58.3167 -0.00104
58.3333 -4.57193E-4
58.35 -9.27832E-4
58.3667 -0.00125
58.3833 -5.09109E-4
58.4 4.90253E-4
58.4167 4.49796E-4
58.4333 0.00106
58.45 8.79318E-4
58.4667 -2.8092E-4
58.4833 -6.01159E-4
58.5 -0.00179
58.5167 -0.00237
58.5333 -0.00139
58.55 -4.80881E-4
58.5667 -3.40754E-4
58.5833 0.00167
58.6 0.00298
58.6167 0.00258
58.6333 0.00154
58.65 0.00146
58.6667 5.71922E-4
58.6833 -8.87289E-4
58.7 -0.00125
58.7167 -6.8571E-4
58.7333 -0.00118
58.75 -0.00151
58.7667 -5.63043E-4
58.7833 2.58009E-4
58.8 3.69061E-4
58.8167 4.20112E-4
58.8333 3.01178E-4
58.85 -6.17542E-4
58.8667 -0.00118
58.8833 -8.64982E-4
58.9 -8.73702E-4
58.9167 -7.52422E-4
58.9333 -7.50942E-4
58.95 -8.59457E-4
58.9667 -0.00213
58.9833 -0.00204
59 -0.00113
59.0167 1.96672E-4
59.0333 0.00109
59.05 0.00268
59.0667 0.00495
59.0833 0.02829
59.1 0.07695
59.1167 0.12657
59.1333 0.14501
59.15 0.13273
59.1667 0.08546
59.1833 0.01836
59.2 -0.03847
59.2167 -0.05441
59.2333 -0.03472
59.25 -0.00243
59.2667 0.02225
59.2833 0.03216
59.3 0.02926
59.3167 0.01694
59.3333 0.00409
59.35 -0.00707
59.3667 -0.01592
59.3833 -0.02188
59.4 -0.02438
59.4167 -0.02613
59.4333 -0.02509
59.45 -0.0228
59.4667 -0.01938
59.4833 -0.0157
59.5 -0.01049
59.5167 -0.00648
59.5333 -0.00281
59.55 0.00132
59.5667 0.00425
59.5833 0.00502
59.6 0.00468
59.6167 0.00539
59.6333 0.005
59.65 0.00508
59.6667 0.00564
59.6833 0.00638
59.7 0.00567
59.7167 0.00179
59.7333 -0.00217
59.75 -0.00543
59.7667 -0.00768
59.7833 -0.00681
59.8 -0.00153
59.8167 0.0031
59.8333 0.00814
59.85 0.00896
59.8667 0.00634
59.8833 0.0043
59.9 0.00273
59.9167 0.00142
59.9333 0.0027
59.95 0.00501
59.9667 0.00519
59.9833 0.00502
60 0.00333
60.0167 0.00244
60.0333 0.00167
60.05 6.32885E-4
60.0667 9.99328E-4
60.0833 0.00184
60.1 0.00215
60.1167 0.00248
60.1333 0.00273
60.15 0.00174
60.1667 0.00145
60.1833 0.00135
60.2 3.8477E-4
60.2167 2.12405E-4
60.2333 0.00102
60.25 7.97675E-4
60.2667 5.75309E-4
60.2833 0.0016
60.3 0.00237
60.3167 0.00247
60.3333 0.00288
60.35 0.00225
60.3667 0.00136
60.3833 -8.60442E-5
60.4 -0.00173
60.4167 -0.00172
60.4333 -1.94445E-5
60.45 9.99722E-4
60.4667 0.00235
60.4833 0.00304
60.5 0.00256
60.5167 9.57356E-4
60.5333 -3.23018E-4
60.55 -0.00144
60.5667 -0.00148
60.5833 -0.00173
60.6 -0.00175
60.6167 -0.00241
60.6333 -0.00352
60.65 -0.00405
60.6667 -0.00346
60.6833 -0.00305
60.7 -0.00177
60.7167 0.00126
60.7333 0.00382
60.75 0.00461
60.7667 0.00504
60.7833 0.00573
60.8 0.00496
60.8167 0.00321
60.8333 0.00164
60.85 9.04431E-4
60.8667 -3.46085E-5
60.8833 -0.00133
60.9 -8.62303E-4
60.9167 -9.21151E-4
60.9333 -0.00106
60.95 -0.00117
60.9667 -0.0013
60.9833 -0.00295
61 -0.00419
61.0167 -0.00505
61.0333 -0.00516
#
# Fig 4 B
# x y
0.06447 -2.11915
0.12935 -13.6505
0.19464 -13.2154
0.26035 -12.2269
0.32647 -11.3354
0.393 -9.2726
0.45994 -6.8337
0.5273 -4.27799
0.59507 -2.51087
0.66326 -1.5958
0.73185 -1.15672
0.80086 -0.851789
0.87029 -0.467082
0.94012 -0.475957
1.01037 -0.271041
1.08103 -0.162876
1.15211 -0.104926
1.2236 -0.0122049
1.2955 0.159689
1.36781 0.0860712
1.44054 0.20864
1.51368 0.360684
1.58723 0.232789
1.66119 0.272724
1.73557 0.306484
1.81036 0.316324
1.88557 0.342015
1.96118 0.36954
2.03721 0.393558
2.11366 0.383995
 0
