# Supplementary material for: Binding affinity estimation from restrained umbrella sampling simulations
Source: Nat Comput Sci. 2022 Dec 29;3(1):59–70. doi: 10.1038/s43588-022-00389-9 (PMC10766565; doi:10.1038/s43588-022-00389-9)
Supplement: Supplementary file 7 — Statistical source data. [file 43588_2022_389_MOESM7_ESM.txt]

# Fig5 Source Data File
#
# Fig 5 A
# x y
0.005 -0.0417
0.01 -0.0563
0.015 0.0285
0.02 0.0831
0.025 0.1342
0.03 0.2151
0.035 0.2455
0.04 0.3564
0.045 0.4821
0.05 0.6644
0.055 0.8334
0.06 0.9322
0.065 1.0414
0.07 1.2185
0.075 1.46
0.08 1.6332
0.085 1.8396
0.09 1.9764
0.095 2.1214
0.1 2.2719
0.105 2.402
0.11 2.5025
0.115 2.5794
0.12 2.6807
0.125 2.7694
0.13 2.8746
0.135 2.9437
0.14 3.0202
0.145 3.0586
0.15 3.1231
0.155 3.1805
0.16 3.2472
0.165 3.2976
0.17 3.3569
0.175 3.3842
0.18 3.4418
0.185 3.4528
0.19 3.4816
0.195 3.5169
0.2 3.5437
0.205 3.5318
0.21 3.5512
0.215 3.5787
0.22 3.5799
0.225 3.5892
0.23 3.587
0.235 3.5804
0.24 3.6059
0.245 3.606
0.25 3.61
0.255 3.5983
0.26 3.5908
0.265 3.5871
0.27 3.5742
0.275 3.5686
0.28 3.5525
0.285 3.5442
0.29 3.5035
0.295 3.5039
0.3 3.4955
0.305 3.4792
0.31 3.4814
0.315 3.4699
0.32 3.4776
0.325 3.4684
0.33 3.4617
0.335 3.4445
0.34 3.445
0.345 3.4489
0.35 3.4534
0.355 3.4599
0.36 3.4581
0.365 3.4449
0.37 3.4578
0.375 3.4504
0.38 3.464
0.385 3.4655
0.39 3.445
0.395 3.4455
0.4 3.462
0.405 3.4435
0.41 3.4408
0.415 3.4472
0.42 3.4756
0.425 3.4655
0.43 3.4496
0.435 3.4621
0.44 3.4824
0.445 3.4971
0.45 3.4972
0.455 3.5054
0.46 3.5048
0.465 3.5195
0.47 3.5166
0.475 3.5211
0.48 3.51
0.485 3.5301
0.49 3.5237
0.495 3.5355
0.5 3.5466
0.505 3.42
0.51 2.9642
0.515 2.5928
0.52 2.2823
0.525 1.8415
0.53 1.4182
0.535 1.0867
0.54 0.7218
0.545 0.6128
0.55 0.245
0.555 -0.1446
0.56 -0.5869
0.565 -0.9378
0.57 -1.2336
0.575 -1.6155
0.58 -1.8852
0.585 -2.1473
0.59 -2.3981
0.595 -2.7976
0.6 -3.0851
0.605 -3.4061
0.61 -3.7945
0.615 -4.0832
0.62 -4.3943
0.625 -4.6681
0.63 -4.8033
0.635 -5.0856
0.64 -5.184
0.645 -5.4082
0.65 -5.7279
0.655 -6.0426
0.66 -6.2425
0.665 -6.4774
0.67 -6.6794
0.675 -6.8422
0.68 -7.0747
0.685 -7.2747
0.69 -7.4808
0.695 -7.6521
0.7 -7.8475
0.705 -7.9126
0.71 -8.0557
0.715 -8.2425
0.72 -8.3042
0.725 -8.4659
0.73 -8.5585
0.735 -8.623
0.74 -8.8045
0.745 -8.9921
0.75 -9.1524
0.755 -9.2882
0.76 -9.4282
0.765 -9.581
0.77 -9.7016
0.775 -9.8708
0.78 -10.0399
0.785 -10.1898
0.79 -10.3191
0.795 -10.4969
0.8 -10.7588
0.805 -10.9279
0.81 -11.0781
0.815 -11.2472
0.82 -11.301
0.825 -11.4788
0.83 -11.6911
0.835 -11.835
0.84 -11.9992
0.845 -12.1921
0.85 -12.3728
0.855 -12.5627
0.86 -12.7122
0.865 -12.8054
0.87 -13.0018
0.875 -13.0919
0.88 -13.2171
0.885 -13.3827
0.89 -13.4608
0.895 -13.4827
0.9 -13.4914
0.905 -13.6614
0.91 -13.8217
0.915 -13.9037
0.92 -13.965
0.925 -14.0882
0.93 -14.0945
0.935 -14.196
0.94 -14.3335
0.945 -14.3801
0.95 -14.6735
0.955 -14.7748
0.96 -14.767
0.965 -14.7407
0.97 -14.798
0.975 -14.8438
0.98 -14.7645
0.985 -14.7851
0.99 -14.961
0.995 -14.924
1 -14.6412
#
# Fig 5 B
# x y
17 26.3995
17.1 24.3972
17.2 22.4288
17.3 20.5313
17.4 18.6654
17.5 16.8796
17.6 15.1828
17.7 13.5017
17.8 11.8456
17.9 10.2916
18 8.79976
18.1 7.35366
18.2 6.03715
18.3 4.86462
18.4 3.85327
18.5 2.95905
18.6 2.15621
18.7 1.45254
18.8 0.863239
18.9 0.392475
19 0.104511
19.1 0
19.2 0.0142942
19.3 0.187196
19.4 0.542206
19.5 1.04532
19.6 1.66305
19.7 2.34407
19.8 3.08409
19.9 3.81102
20 4.58583
20.1 5.38801
20.2 6.26136
20.3 7.16611
20.4 8.08774
20.5 9.03532
20.6 9.95361
20.7 10.8579
20.8 11.7332
20.9 12.5572
21 13.3752
21.1 14.16
21.2 14.9083
21.3 15.6007
21.4 16.2295
21.5 16.8257
21.6 17.3063
21.7 17.6455
21.8 17.9476
21.9 18.1796
22 18.3765
22.1 18.6103
22.2 18.9151
22.3 19.2412
22.4 19.5448
22.5 19.8308
22.6 20.0793
22.7 20.3025
22.8 20.5485
22.9 20.8162
23 21.1379
23.1 21.3984
23.2 21.6515
23.3 21.9375
23.4 22.2259
23.5 22.4665
23.6 22.6389
23.7 22.7956
23.8 22.9539
23.9 23.0835
24 23.2137
24.1 23.4039
24.2 23.5656
24.3 23.6465
24.4 23.8183
24.5 23.9891
24.6 24.147
24.7 24.3175
24.8 24.4909
24.9 24.7149
25 24.9574
25.1 25.1582
25.2 25.3281
25.3 25.4961
25.4 25.6467
25.5 25.7849
25.6 25.924
25.7 26.0458
25.8 26.2087
25.9 26.3356
26 26.4054
26.1 26.4923
26.2 26.5952
26.3 26.6449
26.4 26.7112
26.5 26.7781
26.6 26.8682
26.7 26.9913
26.8 27.0603
26.9 27.1102
27 27.2219
27.1 27.3179
27.2 27.3555
27.3 27.4257
27.4 27.5356
27.5 27.6434
27.6 27.7479
27.7 27.8675
27.8 27.9789
27.9 28.047
28 28.0455
28.1 28.0471
28.2 28.0883
28.3 28.1576
28.4 28.185
28.5 28.2491
28.6 28.3132
28.7 28.3627
28.8 28.4102
28.9 28.5334
29 28.6503
29.1 28.6704
29.2 28.668
29.3 28.7195
29.4 28.8063
29.5 28.8644
29.6 28.9387
29.7 29.0061
29.8 29.0661
29.9 29.1167
30 29.1639
30.1 29.1757
30.2 29.1832
30.3 29.2167
30.4 29.2235
30.5 29.2421
30.6 29.3203
30.7 29.3712
30.8 29.3603
30.9 29.3546
31 29.3907
31.1 29.4614
31.2 29.517
31.3 29.5305
31.4 29.5628
31.5 29.6071
31.6 29.6245
31.7 29.6065
31.8 29.6489
31.9 29.6914
32 29.721
32.1 29.7741
32.2 29.7956
32.3 29.7971
32.4 29.8161
32.5 29.8895
32.6 29.9836
32.7 30.032
32.8 30.0506
32.9 30.0499
33 30.0907
33.1 30.1826
33.2 30.2439
33.3 30.3282
33.4 30.4132
33.5 30.4381
33.6 30.4442
33.7 30.494
33.8 30.5814
33.9 30.6109
34 30.5931
34.1 30.5904
34.2 30.6368
34.3 30.7192
34.4 30.7461
34.5 30.7076
34.6 30.7151
34.7 30.7743
34.8 30.8243
34.9 30.8626
35 30.8852
35.1 30.8809
35.2 30.9138
35.3 30.9454
35.4 30.9565
35.5 30.9451
35.6 30.9665
35.7 30.9881
35.8 30.9962
35.9 31.0347
36 31.1004
36.1 31.1433
36.2 31.191
36.3 31.2762
36.4 31.3294
36.5 31.3199
36.6 31.343
36.7 31.3589
36.8 31.3596
36.9 31.3762
37 31.3853
37.1 31.4153
37.2 31.4285
37.3 31.4553
37.4 31.5099
37.5 31.5172
37.6 31.5287
37.7 31.5779
37.8 31.6438
37.9 31.6846
38 31.6976
38.1 31.7023
38.2 31.7069
38.3 31.7169
38.4 31.7228
38.5 31.7698
38.6 31.8338
38.7 31.8425
38.8 31.7818
38.9 31.7723
39 31.8332
39.1 31.8558
39.2 31.8163
39.3 31.7969
39.4 31.7937
39.5 31.7836
39.6 31.795
39.7 31.7851
39.8 31.7186
39.9 31.6724
40 31.6551
40.1 31.6532
40.2 31.6924
40.3 31.7317
40.4 31.7723
40.5 31.8309
40.6 31.8897
40.7 31.9321
40.8 31.92
40.9 31.9002
41 31.9736
